# Supplementary material for: Analytical code sharing practices in biomedical research
Source: PeerJ Comput Sci. 2024 Jun 28;10:e2066. doi: 10.7717/peerj-cs.2066 (PMC11232620; doi:10.7717/peerj-cs.2066)
Supplement: Supplemental Information 14 [file peerj-cs-10-2066-s014.csv]

Journal	Code Policy	Data Policy
Bioinformatics	Mandatory	Mandatory
BMC Bioinformatics	Encouraged	Encouraged
Genome Biology	Mandatory	Mandatory
Genome Medicine	Encouraged	Encouraged
Nature Biotechnology	Mandatory	Mandatory
Nature Genetics	Mandatory	Mandatory
Nature Methods	Mandatory	Mandatory
Nucleic Acids Research	Encouraged	Mandatory
