# Supplementary material for: Analytical code sharing practices in biomedical research
Source: PeerJ Comput Sci. 2024 Jun 28;10:e2066. doi: 10.7717/peerj-cs.2066 (PMC11232620; doi:10.7717/peerj-cs.2066)
Supplement: Supplemental Information 15 — Code for reproducing all analysis carried out in the study. [file peerj-cs-10-2066-s015.ipynb]

# %% [code]
import pandas as pd
from scipy import stats
import seaborn as sns
import matplotlib.pyplot as plt
import matplotlib.lines as mlines
import matplotlib.transforms as mtransforms
import matplotlib.patches as mpatches
import numpy as np
import scipy as scp
import scipy.stats as stats
from matplotlib_venn import venn2_unweighted
from pysankey import sankey
from matplotlib import rcParams
from scipy.stats.contingency import odds_ratio
from scipy.stats import fisher_exact
from scipy.stats import chi2_contingency
import matplotlib.patches as mpatches
import matplotlib.ticker as ticker
from math import isnan 

# %% [markdown]
# Color Palette

# %% [code]
labels = [mpatches.Patch(color='#E69F00', label="Code unavailable"),
mpatches.Patch(color='#56B4E9', label="Code available"),
mpatches.Patch(color='#EA526F', label="Data unavailable"),
mpatches.Patch(color='#009E73', label="Data available"),
mpatches.Patch(color='#391463', label="Mandatory"),
mpatches.Patch(color='#CA78A6', label="Encouraged"),
]

# %% [markdown]
# Helper Functions

# %% [code]
def as_si(x, ndp):
    s = '{x:0.{ndp:d}e}'.format(x=x, ndp=ndp)
    m, e = s.split('e')
    return r'{m:s}\times 10^{{{e:d}}}'.format(m=m, e=int(e))
def letter_annotation(ax, xoffset, yoffset, letter,fontsize):
 ax.text(xoffset, yoffset, letter, transform=ax.transAxes,
         size=fontsize, weight='bold')

# %% [markdown]
# Load Data

# %% [code]
df= pd.read_csv('../data/240_B.txt',sep="\t") 
df.head()

# %% [markdown]
# Data cleanup

# %% [code]
#github cleanup
df.loc[df['If Code availability = yes, where do they share code (supplementary/ GitHub/ other)'] == 'github', 'If Code availability = yes, where do they share code (supplementary/ GitHub/ other)'] = 'GitHub'
df.loc[df['If Code availability = yes, where do they share code (supplementary/ GitHub/ other)'] == 'GitHub + Zenodo', 'If Code availability = yes, where do they share code (supplementary/ GitHub/ other)'] = 'GitHub, Zenodo'
df.loc[df['If Code availability = yes, where do they share code (supplementary/ GitHub/ other)'] == 'Zenodo/GitHub', 'If Code availability = yes, where do they share code (supplementary/ GitHub/ other)'] = 'GitHub, Zenodo'

#Bitbucket cleanup
df.loc[df['If Code availability = yes, where do they share code (supplementary/ GitHub/ other)'] == 'BitBucket', 'If Code availability = yes, where do they share code (supplementary/ GitHub/ other)'] = 'Bitbucket'
df.loc[df['If Code availability = yes, where do they share code (supplementary/ GitHub/ other)'] == 'Other (Bitbucket)', 'If Code availability = yes, where do they share code (supplementary/ GitHub/ other)'] = 'Bitbucket'
df.loc[df['If Code availability = yes, where do they share code (supplementary/ GitHub/ other)'] == 'Other (BitBucket)', 'If Code availability = yes, where do they share code (supplementary/ GitHub/ other)'] = 'Bitbucket'

#Sourceforge cleanup 
df.loc[df['If Code availability = yes, where do they share code (supplementary/ GitHub/ other)'] == 'Other(Sourceforge)', 'If Code availability = yes, where do they share code (supplementary/ GitHub/ other)'] = 'Sourceforge'
df.loc[df['If Code availability = yes, where do they share code (supplementary/ GitHub/ other)'] == 'Other (Sourceforge)', 'If Code availability = yes, where do they share code (supplementary/ GitHub/ other)'] = 'Sourceforge'

# Website Cleanup
df.loc[df['If Code availability = yes, where do they share code (supplementary/ GitHub/ other)'] == 'Other (Website)', 'If Code availability = yes, where do they share code (supplementary/ GitHub/ other)'] = 'Website'
df.loc[df['If Code availability = yes, where do they share code (supplementary/ GitHub/ other)'] == 'Others (Website)', 'If Code availability = yes, where do they share code (supplementary/ GitHub/ other)'] = 'Website'
df.loc[df['If Code availability = yes, where do they share code (supplementary/ GitHub/ other)'] == 'Other(Website)', 'If Code availability = yes, where do they share code (supplementary/ GitHub/ other)'] = 'Website'
df.loc[df['If Code availability = yes, where do they share code (supplementary/ GitHub/ other)'] == 'Other(Website), GitHub', 'If Code availability = yes, where do they share code (supplementary/ GitHub/ other)'] = 'Website, Github'

# Supplementary Cleanup
df.loc[df['If Code availability = yes, where do they share code (supplementary/ GitHub/ other)'] == 'Other (Supplementary)', 'If Code availability = yes, where do they share code (supplementary/ GitHub/ other)'] = 'Supplementary'
df.loc[df['If Code availability = yes, where do they share code (supplementary/ GitHub/ other)'] == 'Others(Supplementary)', 'If Code availability = yes, where do they share code (supplementary/ GitHub/ other)'] = 'Supplementary'

# No,Nan merge 
df.loc[df['If Code availability = yes, where do they share code (supplementary/ GitHub/ other)'] == 'no', 'If Code availability = yes, where do they share code (supplementary/ GitHub/ other)'] = 'NA'
df.loc[df['If Code availability = yes, where do they share code (supplementary/ GitHub/ other)'] == 'nan', 'If Code availability = yes, where do they share code (supplementary/ GitHub/ other)'] = 'NA'

#gitlab fix 
df.loc[df['If Code availability = yes, where do they share code (supplementary/ GitHub/ other)'] == 'gitlab', 'If Code availability = yes, where do they share code (supplementary/ GitHub/ other)'] = 'GitLab'

#downloadable file fix 
df.loc[df['If Code availability = yes, where do they share code (supplementary/ GitHub/ other)'] == 'downloadable file', 'If Code availability = yes, where do they share code (supplementary/ GitHub/ other)'] = 'Downloadable File'


#GEO Fix 
df.loc[df['If Data availability = yes, where do they share data? (SRA/GEO/other)'] == 'Geo', 'If Data availability = yes, where do they share data? (SRA/GEO/other)'] = 'GEO'

#Other Fix for 'If Data availability = yes, where do they share data? (SRA/GEO/other)'
df.loc[df['If Data availability = yes, where do they share data? (SRA/GEO/other)'] == 'other', 'If Data availability = yes, where do they share data? (SRA/GEO/other)'] = 'Other'
df.loc[df['If Data availability = yes, where do they share data? (SRA/GEO/other)'] == 'SRA,other', 'If Data availability = yes, where do they share data? (SRA/GEO/other)'] = 'SRA,Other'

#cleanup secondary analysis column 
df.loc[df['Secondary analysis'] == 'hybrid', 'Secondary analysis'] = 'Hybrid'


# %% [markdown]
# Figure 1 

# %% [markdown]
## Figure 1a

# %% [code]
rcParams['font.family'] = 'sans-serif'
#colors=sns.color_palette('pastel')
colors = ['#E69F00', '#56B4E9']
explode = (0.05, 0) 
textprops = {"fontsize":12}
plt.pie(df['Code availability (Yes/No)'].value_counts(), explode=explode, labels=['Code unavailable','Code available'], colors=colors, autopct='%1.1f%%',textprops = textprops)
plt.text(0.85, 0.95, "n=453", fontsize=12)
sns.despine()
plt.show()


# %% [markdown]
## Figure 1b

# %% [code]
df_code_avail=pd.DataFrame({'Counts': df['Code availability (Yes/No)'].value_counts()}).reset_index()
#rename columns
df_code_avail=df_code_avail.rename(columns={"index":"Code availability (Yes/No)"})

#add percentage column 
df_code_avail['Percentage'] = (df_code_avail['Counts']/df_code_avail['Counts'].sum()) * 100
df_code_avail['Percentage']=df_code_avail['Percentage'].round(2)
df_code_avail

# %% [code]
df_code_avail_statement=pd.DataFrame({'Counts': df['Code availability statement (Yes/No)'].value_counts()}).reset_index()
df_code_avail_statement=df_code_avail_statement.rename(columns={"index":"Code availability (Yes/No)"})

#add percentage column 
df_code_avail_statement['Percentage'] = (df_code_avail_statement['Counts']/df_code_avail_statement['Counts'].sum()) * 100
df_code_avail_statement['Percentage']=df_code_avail_statement['Percentage'].round(2)
df_code_avail_statement

# %% [code]
#create dataframe for counts data of data availability and code availability 
df_temp=pd.DataFrame({'Counts': df.groupby(['Code availability statement (Yes/No)','Code availability (Yes/No)',]).size()}).reset_index()
df_temp.loc[df_temp['Code availability statement (Yes/No)'] == 'yes', 'Code availability statement (Yes/No)'] = 'Code availability\nstatement given\n(' + str(df_code_avail_statement['Percentage'][1]) + '%)'
df_temp.loc[df_temp['Code availability statement (Yes/No)'] == 'no', 'Code availability statement (Yes/No)'] = 'Code availability\nstatement not given\n(' + str(df_code_avail_statement['Percentage'][0]) +'%)'
df_temp.loc[df_temp['Code availability (Yes/No)'] == 'no', 'Code availability (Yes/No)'] = 'Code unavailable\n(' + str(df_code_avail['Percentage'][0]) + '%)'
df_temp.loc[df_temp['Code availability (Yes/No)'] == 'yes', 'Code availability (Yes/No)'] = 'Code available\n(' + str(df_code_avail['Percentage'][1]) + '%)'


df_temp

# %% [code]
plt.figure(figsize=(8, 10))
rcParams['font.family'] = 'sans-serif'
category_labels = [
    'Code availability\nstatement not given\n(' + str(df_code_avail_statement['Percentage'][0]) +'%)',
    'Code availability\nstatement given\n(' + str(df_code_avail_statement['Percentage'][1]) + '%)', 
    'Code unavailable\n(' + str(df_code_avail['Percentage'][0]) + '%)',
    'Code available\n(' + str(df_code_avail['Percentage'][1]) + '%)'
]
#colors = ["#fe2626","#21a0fc","#eef91a","#40ee40"]
colors = ["#e29d00","#0072B2","#e29d00","#0072B2"]
#colors = sns.color_palette("pastel")
color_dict = {}
for i, label in enumerate(category_labels):
    color_dict[label] = colors[i]

sankey(
    left=df_temp['Code availability statement (Yes/No)'].values, right=df_temp['Code availability (Yes/No)'].values,  rightWeight=df_temp['Counts'].values.astype(float), leftWeight=df_temp['Counts'].values.astype(float), aspect=20,
    fontsize=10,colorDict=color_dict
)


# %% [markdown]
## Figure 1c

# %% [code]
df_temp=pd.DataFrame({'Counts': df.groupby(['Secondary analysis','Code availability (Yes/No)']).size()}).reset_index()
df_temp.loc[df_temp['Secondary analysis'] == 'hybrid', 'Secondary analysis'] = 'Hybrid'
df_temp['Analysis']='Unknown'
df_temp.loc[df_temp['Secondary analysis'] == 'yes', 'Analysis'] = 'Secondary Analysis'
df_temp.loc[df_temp['Secondary analysis'] == 'Hybrid', 'Analysis'] = 'Both'
df_temp.loc[df_temp['Secondary analysis'] == 'no', 'Analysis'] = 'Primary Analysis'
#df_temp.loc[df_temp['Secondary analysis'] == 'Hybrid', 'Secondary analysis'] = 'yes'
df_temp = df_temp.drop('Secondary analysis', axis=1)


#dealing with both value for Analysis column
df_temp.loc[(df_temp['Code availability (Yes/No)'] == 'yes') & (df_temp['Analysis'] == 'Primary Analysis'),'Counts'] += int(df_temp.loc[(df_temp['Code availability (Yes/No)'] == 'yes') & (df_temp['Analysis'] == 'Both'),'Counts'])
df_temp.loc[(df_temp['Code availability (Yes/No)'] == 'yes') & (df_temp['Analysis'] == 'Secondary Analysis'),'Counts'] += int(df_temp.loc[(df_temp['Code availability (Yes/No)'] == 'yes') & (df_temp['Analysis'] == 'Both'),'Counts'])
df_temp = df_temp.drop(df_temp.loc[df_temp['Analysis']=='Both'].index[0])


#df_temp['Percentage'] = (df_temp['Counts']/df_temp['Counts'].sum()) * 100
#df_temp['Percentage']=df_temp['Percentage'].round(2)

df_temp=df_temp.pivot(index='Analysis',columns='Code availability (Yes/No)',values='Counts')
df_temp=df_temp.rename(columns={"no":"Code unavailable","yes":"Code available"})
df_temp

# %% [code]
# Perform chi-squared test
chi2, p, dof, expected = chi2_contingency(df_temp)

# Display the test results
print("Chi-squared statistic:", chi2)
print("P-value:", p)

# %% [code]
plt.figure(figsize=(10, 10))
plt.rcParams.update({'font.size': 12})
rcParams['font.family'] = 'sans-serif'
sns.set_context("paper",font_scale=1)
colors = ['#E69F00', '#56B4E9']
df_temp.plot(kind='bar', stacked=True, color=colors)
# statistical annotation
y, h, col = 270, 10, 'k'
x1, x2 = 0, 1  # columns  (first column: 0, see plt.xticks())
plt.plot([x1, x1, x2, x2], [y, y+h, y+h, y], lw=1.5, c=col)
plt.text((x1+x2)*.5, y+h, r"$p = {0:s}$".format(as_si(p,2)), ha='center', va='bottom', color=col, fontsize=12)
plt.legend(loc='upper right', bbox_to_anchor=(1.3, 1))
plt.xlabel("Type of Analysis",fontsize=12)
plt.ylabel("Number of manucripts (n=453)",fontsize=12)
#plt.ylim(0,100)
plt.xticks(rotation=0)
plt.tick_params(axis='both', labelsize=12)
sns.despine()
#plt.savefig('../Figures/sup2_v2.png', format='png', dpi=300,bbox_inches='tight')
plt.show()

# %% [markdown]
## Figure 1d

# %% [code]
#create dataframe for counts data of code availability 
df_modified = df.copy()
#df_modified.loc[df_modified['Data availability (yes/no)'] == 'upon request', 'Data availability (yes/no)'] = 'no'
df_modified.loc[df_modified['Secondary analysis'] == 'Hybrid', 'Secondary analysis'] = 'no'
df_modified.loc[df_modified['Data availability (yes/no)'] == 'upon request', 'Data availability (yes/no)'] = 'no'
df_temp=pd.DataFrame({'Counts': df_modified.groupby(['Secondary analysis','Code availability (Yes/No)','Data availability (yes/no)']).size()}).reset_index()
df_temp=df_temp[~(df_temp['Secondary analysis']=='yes')]
df_temp = df_temp.drop('Secondary analysis', axis=1)
df_temp=pd.DataFrame({'Analysis': ['Data','Data','Code','Code'], 'Availability': ['No','Yes','No','Yes'], 
              'Counts':[df_temp.loc[df_temp['Data availability (yes/no)']=='no','Counts'].sum(),
                        df_temp.loc[df_temp['Data availability (yes/no)']=='yes','Counts'].sum(),
                        df_temp.loc[df_temp['Code availability (Yes/No)']=='no','Counts'].sum(),
                        df_temp.loc[df_temp['Code availability (Yes/No)']=='yes','Counts'].sum()]})

df_temp=df_temp.pivot(index='Analysis',columns='Availability',values='Counts')
df_temp=df_temp.rename(columns={"No":"Unavailable", "Yes":"Available"})
df_temp

# %% [code]
# Perform chi-squared test
chi2, p, dof, expected = chi2_contingency(df_temp)

# Display the test results
print("Chi-squared statistic:", chi2)
print("P-value:", p)

# %% [code]
df_temp['Unavailable']

# %% [code]
plt.figure(figsize=(10, 10))
plt.rcParams.update({'font.size': 12})
rcParams['font.family'] = 'sans-serif'
sns.set_context("paper",font_scale=1)
fontsize=12
colors = ['#E69F00', '#56B4E9']
ax=df_temp.plot(kind='bar', stacked=True, color=colors,legend=None)
# Changing colors of stacks
bars = ax.containers
# First bar (bottom stack: Yellow, top stack: Blue)
bars[0][0].set_facecolor('#E69F00')  # Bottom stack of the first bar
bars[1][0].set_facecolor('#56B4E9')    # Top stack of the first bar

# Second bar (bottom stack: Green, top stack: Red)
bars[0][1].set_facecolor('#EA526F')   # Bottom stack of the second bar
bars[1][1].set_facecolor('#009E73')     # Top stack of the second bar

# statistical annotation
y, h, col = 270, 10, 'k'
x1, x2 = 0, 1  # columns  (first column: 0, see plt.xticks())
plt.plot([x1, x1, x2, x2], [y, y+h, y+h, y], lw=1.5, c=col)
plt.text((x1+x2)*.5, y+h, r"$p = {0:s}$".format(as_si(p,1)), ha='center', va='bottom', color=col, fontsize=12)

#plt.legend(loc='upper right', bbox_to_anchor=(1.3, 1))
plt.xlabel("Type of Analysis",fontsize=12)
plt.ylabel("Number of manuscripts (n=204)",fontsize=12)
#plt.ylim(0,100)
plt.xticks(rotation=0)
plt.tick_params(axis='both', labelsize=12)
labels = [mpatches.Patch(color='#E69F00', label="Code unavailable"),
mpatches.Patch(color='#56B4E9', label="Code available"),
mpatches.Patch(color='#EA526F', label="Data unavailable"),
mpatches.Patch(color='#009E73', label="Data available"),
] 
plt.legend(handles=labels, 
           loc="lower center",ncol=len(labels),fontsize=fontsize,bbox_to_anchor=(0.5, -.3),frameon=False) 

sns.despine()
#plt.savefig('../Figures/sup2_v2.png', format='png', dpi=300,bbox_inches='tight')
plt.show()

# %% [markdown]
## Figure 1e

# %% [code]
#replace upon request with no in the Data availability column of the data
df_modified = df.copy()
df_modified.loc[df_modified['Data availability (yes/no)'] == 'upon request', 'Data availability (yes/no)'] = 'no'
#create dataframe for counts data of data availability and code availability 
df_temp=pd.DataFrame({'Counts': df_modified.groupby(['Data availability (yes/no)','Code availability (Yes/No)']).size()}).reset_index()
df_temp['Labels']=['Neither available','Code available','Data available','Code and Data available']
df_temp

# %% [code]
rcParams['font.family'] = 'sans-serif'
colors = ['#E69F00', '#56B4E9','#009E73', '#CC79A7']
explode = (0.05,0.03,0.05,0.03)
textprops = {"fontsize":12}
plt.pie(df_temp['Counts'], explode=explode, labels=df_temp['Labels'], colors=colors, autopct='%1.1f%%',textprops = textprops)
sns.despine()
plt.show()


# %% [markdown]
## Figure 1f

# %% [code]
#create dataframe for counts data of code availability 
df_modified = df.copy()
#df_modified.loc[df_modified['Data availability (yes/no)'] == 'upon request', 'Data availability (yes/no)'] = 'no'
df_modified.loc[df_modified['Secondary analysis'] == 'Hybrid', 'Secondary analysis'] = 'no'
df_temp=pd.DataFrame({'Counts': df_modified.groupby(['Code availability (Yes/No)','PMC_Year']).size()}).reset_index()

#filter df_temp to only have rows where data and code are available, only data shared, and only code shared 
#df_temp['Total papers per year published'] = df_temp[df_temp['Code availability (Yes/No)']=='no']['Counts'] + df_temp[df_temp['Code availability (Yes/No)']=='yes']['Counts'] 

df_temp=df_temp[~((df_temp['Code availability (Yes/No)']=='no'))]

#filter df_temp to only have primary studies 
#create percentage column
#create dataframe for counts data of code availability

df_temp['Percent Increase'] = (df_temp['Counts']/453) * 100
df_temp['Cumulative Percent Increase']=df_temp['Percent Increase'].cumsum()
df_temp['Cumulative Percent Increase']=df_temp['Cumulative Percent Increase'].round(2)
df_temp=df_temp.reset_index()
df_temp=df_temp.drop('index', axis=1)
df_temp

# %% [code]
sns.set_style("white")
sns.set_context("paper",font_scale=1)
colors = ['#56B4E9']
sns.barplot(data=df_temp, x='PMC_Year', y='Cumulative Percent Increase', palette=colors)

for index, row in df_temp.iterrows():
    plt.annotate(f'{row["Cumulative Percent Increase"]:.2f}%', xy=(index, row['Cumulative Percent Increase']),
                 xytext=(0, 5), textcoords='offset points', ha='center', va='bottom')
sns.despine()
plt.xlabel("Year")
plt.ylabel("Cumulative code-sharing\nmanuscript growth (%)")
plt.ylim([0, 100])
plt.show()

# %% [code]
growth_rate = [(df_temp['Counts'][i] - df_temp['Counts'][i-1]) / df_temp['Counts'][i-1] * 100 
               for i in range(1, len(df_temp['Counts']))]
growth_rate

# %% [markdown]
# Multipanel Figure 1

# %% [code]
fig = plt.figure(layout='constrained', figsize=(31.25, 31.25))
subfigs = fig.subfigures(3, 2, wspace=0.07)
sns.set_style("white")
sns.set_context("paper")
#sns.color_palette("pastel")
rcParams['font.family'] = 'sans-serif'
#sns.set(font_scale=1)
fontsize=28
plt.rcParams.update({'font.size': fontsize})

#fig 1a 
fig_1a = subfigs[0,0].subplots(1, 1)
textprops = {"fontsize":fontsize}
explode = (0.05, 0) 
colors = ['#E69F00', '#56B4E9']
fig_1a.pie(df['Code availability (Yes/No)'].value_counts(), explode=explode, labels=['Code unavailable','Code available'], colors=colors, autopct='%1.1f%%',textprops = textprops)
fig_1a.text(0.85, 0.95, "n=" + str(df['Code availability (Yes/No)'].value_counts().sum()), fontsize=fontsize)

# fig 1b
fig_1b= subfigs[0,1].subplots(1, 1)
df_code_avail=pd.DataFrame({'Counts': df['Code availability (Yes/No)'].value_counts()}).reset_index()
#rename columns
df_code_avail=df_code_avail.rename(columns={"index":"Code availability (Yes/No)"})

#add percentage column 
df_code_avail['Percentage'] = (df_code_avail['Counts']/df_code_avail['Counts'].sum()) * 100
df_code_avail['Percentage']=df_code_avail['Percentage'].round(1)

df_code_avail_statement=pd.DataFrame({'Counts': df['Code availability statement (Yes/No)'].value_counts()}).reset_index()
df_code_avail_statement=df_code_avail_statement.rename(columns={"index":"Code availability (Yes/No)"})

#add percentage column 
df_code_avail_statement['Percentage'] = (df_code_avail_statement['Counts']/df_code_avail_statement['Counts'].sum()) * 100
df_code_avail_statement['Percentage']=df_code_avail_statement['Percentage'].round(1)

#create dataframe for counts data of data availability and code availability 
df_temp=pd.DataFrame({'Counts': df.groupby(['Code availability statement (Yes/No)','Code availability (Yes/No)',]).size()}).reset_index()
df_temp.loc[df_temp['Code availability statement (Yes/No)'] == 'yes', 'Code availability statement (Yes/No)'] = 'Code availability\nstatement given\n(' + str(df_code_avail_statement['Percentage'][1]) + '%)'
df_temp.loc[df_temp['Code availability statement (Yes/No)'] == 'no', 'Code availability statement (Yes/No)'] = 'Code availability\nstatement not given\n(' + str(df_code_avail_statement['Percentage'][0]) +'%)'
df_temp.loc[df_temp['Code availability (Yes/No)'] == 'no', 'Code availability (Yes/No)'] = 'Code unavailable\n(' + str(df_code_avail['Percentage'][0]) + '%)'
df_temp.loc[df_temp['Code availability (Yes/No)'] == 'yes', 'Code availability (Yes/No)'] = 'Code available\n(' + str(df_code_avail['Percentage'][1]) + '%)'

category_labels = [
    'Code availability\nstatement not given\n(' + str(df_code_avail_statement['Percentage'][0]) +'%)',
    'Code availability\nstatement given\n(' + str(df_code_avail_statement['Percentage'][1]) + '%)', 
    'Code unavailable\n(' + str(df_code_avail['Percentage'][0]) + '%)',
    'Code available\n(' + str(df_code_avail['Percentage'][1]) + '%)'
]

colors = ["#e29d00","#0072B2","#e29d00","#0072B2"]
color_dict = {}
for i, label in enumerate(category_labels):
    color_dict[label] = colors[i]
sankey(
    left=df_temp['Code availability statement (Yes/No)'], right=df_temp['Code availability (Yes/No)'],  aspect=20, rightWeight=df_temp['Counts'].values.astype(float), leftWeight=df_temp['Counts'].values.astype(float),
    fontsize=fontsize,colorDict=color_dict, ax=fig_1b
)
fig_1b.text(23.1, 510, "n=" + str(df_temp['Counts'].sum()), fontsize=fontsize)
fig_1b.tick_params(axis='both', labelsize=fontsize)

#fig 1c 
fig_1c=subfigs[1,0].subplots(1, 1)
df_temp=pd.DataFrame({'Counts': df.groupby(['Secondary analysis','Code availability (Yes/No)']).size()}).reset_index()
df_temp.loc[df_temp['Secondary analysis'] == 'hybrid', 'Secondary analysis'] = 'Hybrid'
df_temp['Analysis']='Unknown'
df_temp.loc[df_temp['Secondary analysis'] == 'yes', 'Analysis'] = 'Secondary Analysis'
df_temp.loc[df_temp['Secondary analysis'] == 'Hybrid', 'Analysis'] = 'Both'
df_temp.loc[df_temp['Secondary analysis'] == 'no', 'Analysis'] = 'Primary Analysis'
df_temp = df_temp.drop('Secondary analysis', axis=1)
#dealing with both value for Analysis column
df_temp.loc[(df_temp['Code availability (Yes/No)'] == 'yes') & (df_temp['Analysis'] == 'Primary Analysis'),'Counts'] += int(df_temp.loc[(df_temp['Code availability (Yes/No)'] == 'yes') & (df_temp['Analysis'] == 'Both'),'Counts'])
df_temp.loc[(df_temp['Code availability (Yes/No)'] == 'yes') & (df_temp['Analysis'] == 'Secondary Analysis'),'Counts'] += int(df_temp.loc[(df_temp['Code availability (Yes/No)'] == 'yes') & (df_temp['Analysis'] == 'Both'),'Counts'])
df_temp = df_temp.drop(df_temp.loc[df_temp['Analysis']=='Both'].index[0])
y, h, col = df_temp['Counts'].max() + 120, 15, 'k'
df_temp=df_temp.pivot(index='Analysis',columns='Code availability (Yes/No)',values='Counts')
df_temp=df_temp.rename(columns={"no":"Code unavailable","yes":"Code available"})
chi2, p, dof, expected = chi2_contingency(df_temp)
colors = ['#0072B2','#D55E00']
df_temp.plot(kind='bar', stacked=True, color=['#E69F00', '#56B4E9'], ax=fig_1c, rot=0,legend=None)
#fig_1c.legend(loc='best', bbox_to_anchor=(0.8, 1),fontsize=fontsize,frameon=False)
fig_1c.set_xlabel("Type of analysis",fontsize=fontsize)
fig_1c.set_ylabel("Number of manucripts (n=453)",fontsize=fontsize)
fig_1c.tick_params(axis='both', labelsize=fontsize)

# statistical annotation
x1, x2 = 0, 1   # columns 'Sat' and 'Sun' (first column: 0, see plt.xticks())
fig_1c.plot([x1, x1, x2, x2], [y, y+h, y+h, y], lw=5, c=col)
fig_1c.text((x1+x2)*.5, y+h, r"$p = {0:s}$".format(as_si(p,1)), ha='center', va='bottom', color=col, fontsize=fontsize)

#fig 1d
fig_1d=subfigs[1,1].subplots(1, 1)
#create dataframe for counts data of code availability 
df_modified = df.copy()
#df_modified.loc[df_modified['Data availability (yes/no)'] == 'upon request', 'Data availability (yes/no)'] = 'no'
df_modified.loc[df_modified['Secondary analysis'] == 'Hybrid', 'Secondary analysis'] = 'no'
df_modified.loc[df_modified['Data availability (yes/no)'] == 'upon request', 'Data availability (yes/no)'] = 'no'
df_temp=pd.DataFrame({'Counts': df_modified.groupby(['Secondary analysis','Code availability (Yes/No)','Data availability (yes/no)']).size()}).reset_index()
df_temp=df_temp[~(df_temp['Secondary analysis']=='yes')]
df_temp = df_temp.drop('Secondary analysis', axis=1)
df_temp=pd.DataFrame({'Analysis': ['Data','Data','Code','Code'], 'Availability': ['No','Yes','No','Yes'], 
              'Counts':[df_temp.loc[df_temp['Data availability (yes/no)']=='no','Counts'].sum(),
                        df_temp.loc[df_temp['Data availability (yes/no)']=='yes','Counts'].sum(),
                        df_temp.loc[df_temp['Code availability (Yes/No)']=='no','Counts'].sum(),
                        df_temp.loc[df_temp['Code availability (Yes/No)']=='yes','Counts'].sum()]})

df_temp=df_temp.pivot(index='Analysis',columns='Availability',values='Counts')
df_temp=df_temp.rename(columns={"No":"Unavailable", "Yes":"Available"})
chi2, p, dof, expected = chi2_contingency(df_temp)
colors = ['#0072B2','#D55E00']
ax=df_temp.plot(kind='bar', stacked=True, color=['#E69F00', '#56B4E9'],ax=fig_1d,rot=0,legend=None)
bars = ax.containers
# First bar (bottom stack: Yellow, top stack: Blue)
bars[0][0].set_facecolor('#E69F00')  # Bottom stack of the first bar
bars[1][0].set_facecolor('#56B4E9')    # Top stack of the first bar

# Second bar (bottom stack: Green, top stack: Red)
bars[0][1].set_facecolor('#EA526F')   # Bottom stack of the second bar
bars[1][1].set_facecolor('#009E73')     # Top stack of the second bar

# statistical annotation
y, h, col = 220, 10, 'k'
x1, x2 = 0, 1  # columns  (first column: 0, see plt.xticks())
fig_1d.plot([x1, x1, x2, x2], [y, y+h, y+h, y], lw=5, c=col)
fig_1d.text((x1+x2)*.5, y+h, r"$p = {0:s}$".format(as_si(p,1)), ha='center', va='bottom', color=col, fontsize=fontsize)

#fig_1d.legend(loc='best', bbox_to_anchor=(0.8, 1),fontsize=fontsize,frameon=False)
fig_1d.set_xlabel("Type of analysis",fontsize=fontsize)
fig_1d.set_ylabel("Number of manucripts (n=204)",fontsize=fontsize)
fig_1d.set_ylim(0,250)
fig_1d.tick_params(axis='both', labelsize=fontsize)

#fig 1e
fig_1e=subfigs[2,0].subplots(1, 1)
#replace upon request with no in the Data availability column of the data
df_modified = df.copy()
df_modified.loc[df_modified['Data availability (yes/no)'] == 'upon request', 'Data availability (yes/no)'] = 'no'
#create dataframe for counts data of data availability and code availability 
df_temp=pd.DataFrame({'Counts': df_modified.groupby(['Data availability (yes/no)','Code availability (Yes/No)']).size()}).reset_index()
df_temp['Labels']=['Neither available','Only code available','Only data available','Code and data available']
explode = (0.05,0.03,0.05,0.03)
textprops = {"fontsize":fontsize}
colors = ['#E69F00', '#56B4E9','#009E73', '#CC79A7']
fig_1e.pie(df_temp['Counts'], explode=explode, labels=df_temp['Labels'], colors=colors, autopct='%1.1f%%',textprops = textprops)
fig_1e.text(0.85, 1.2, "n=" + str(df_temp['Counts'].sum()), fontsize=fontsize)

#fig 1f
fig_1f=subfigs[2,1].subplots(1, 1)
#create dataframe for counts data of code availability 
df_modified = df.copy()
#df_modified.loc[df_modified['Data availability (yes/no)'] == 'upon request', 'Data availability (yes/no)'] = 'no'
df_modified.loc[df_modified['Secondary analysis'] == 'Hybrid', 'Secondary analysis'] = 'no'
df_temp=pd.DataFrame({'Counts': df_modified.groupby(['Code availability (Yes/No)','PMC_Year']).size()}).reset_index()

#filter df_temp to only have rows where data and code are available, only data shared, and only code shared 
df_temp=df_temp[~((df_temp['Code availability (Yes/No)']=='no'))]
#filter df_temp to only have primary studies 
#create percentage column
df_temp['Percent Increase'] = (df_temp['Counts']/453) * 100
df_temp['Cumulative Percent Increase']=df_temp['Percent Increase'].cumsum()
df_temp['Cumulative Percent Increase']=df_temp['Cumulative Percent Increase'].round(2)
df_temp=df_temp.reset_index()
df_temp=df_temp.drop('index', axis=1)
colors = ['#56B4E9']
sns.barplot(ax=fig_1f,data=df_temp, x='PMC_Year', y='Cumulative Percent Increase',palette=colors)

for index, row in df_temp.iterrows():
    fig_1f.annotate(f'{row["Cumulative Percent Increase"]:.1f}%', xy=(index, row['Cumulative Percent Increase']),
                 xytext=(0, 5), textcoords='offset points', ha='center', va='bottom',fontsize=fontsize)
plt.ylim([0, 100])
#ax[2,1].text(4.9, 99, "n=453", fontsize=fontsize)
fig_1f.tick_params(axis='both', labelsize=fontsize)
fig_1f.set_xlabel('Year', fontsize=fontsize)
fig_1f.set_ylabel('Percentage of manuscripts sharing code (%)\n(n=453)', fontsize=fontsize)
fig_1f.set_ylim(0,100)


# Add labels to each subplot
letter_annotation(fig_1a, -.25, 1, 'a',fontsize)
letter_annotation(fig_1b, -.25, 1, 'b',fontsize)
letter_annotation(fig_1c, -.25, 1, 'c',fontsize)
letter_annotation(fig_1d, -.25, 1, 'd',fontsize)
letter_annotation(fig_1e, -.25, 1, 'e',fontsize)
letter_annotation(fig_1f, -.25, 1, 'f',fontsize)


labels = [mpatches.Patch(color='#E69F00', label="Code unavailable"),
mpatches.Patch(color='#56B4E9', label="Code available"),
mpatches.Patch(color='#EA526F', label="Data unavailable"),
mpatches.Patch(color='#009E73', label="Data available"),
] 
fig.legend(handles=labels, 
           loc="lower center",ncol=len(labels),fontsize=fontsize,bbox_to_anchor=(0.5, -.03),frameon=False) 


sns.despine()
plt.show()
fig.savefig('../Figures/fig1.png', format='png', dpi='figure',bbox_inches='tight')
fig.savefig('../Figures/fig1.eps', format='eps', dpi='figure',bbox_inches='tight')
#fig.savefig('../Figures/fig1.pdf', format='pdf', dpi=1200,bbox_inches='tight')


# %% [markdown]
# Figure 2

# %% [code]
df_modified = df.copy()
df_modified.loc[df_modified['Code availability (Yes/No (reason))'] == 'no (Available upon request)', 'Code availability (Yes/No (reason))'] = 'no'

df_modified.loc[df_modified['Code availability (Yes/No (reason))'] == 'no (Link expired)', 'Code availability (Yes/No (reason))'] = 'Link Expired'
df_modified.loc[df_modified['Code availability (Yes/No (reason))'] == 'no (Link Expired)', 'Code availability (Yes/No (reason))'] = 'Link Expired'
df_modified.loc[df_modified['Code availability (Yes/No (reason))'] == 'no (link does Not work)', 'Code availability (Yes/No (reason))'] = 'Link Expired'
df_modified.loc[df_modified['Code availability (Yes/No (reason))'] == 'no (Link not accessible)', 'Code availability (Yes/No (reason))'] = 'Link Expired'
df_modified.loc[df_modified['Code availability (Yes/No (reason))'] == 'no (No access on BitBucket)', 'Code availability (Yes/No (reason))'] = 'Link Expired'
df_modified['Code Sharing Link Expired?']='no'
df_modified.loc[(df_modified['Code availability (Yes/No (reason))'] == 'Link Expired'), 'Code Sharing Link Expired?'] = 'yes'
df_temp=pd.DataFrame({'Counts': df_modified.groupby(['If Code availability = yes, where do they share code (supplementary/ GitHub/ other)','Code Sharing Link Expired?']).size()}).reset_index()
df_temp=df_temp.rename(columns={"If Code availability = yes, where do they share code (supplementary/ GitHub/ other)":"Source"})

#adding Github,Zenodo to Github and Zenodo Counts 
df_temp.loc[df_temp['Source']=='GitHub','Counts'] += int(df_temp.loc[df_temp['Source']=='GitHub, Zenodo','Counts'])
df_temp.loc[df_temp['Source']=='Zenodo','Counts'] += int(df_temp.loc[df_temp['Source']=='GitHub, Zenodo','Counts'])
df_temp = df_temp.drop(df_temp.loc[df_temp['Source']=='GitHub, Zenodo'].index[0])

#adding Github,Supplementary to Github and Supplementary Counts
df_temp.loc[df_temp['Source']=='GitHub','Counts'] += int(df_temp.loc[df_temp['Source']=='GitHub, Supplementary','Counts'])
df_temp.loc[df_temp['Source']=='Supplementary','Counts'] += int(df_temp.loc[df_temp['Source']=='GitHub, Supplementary','Counts'])
df_temp = df_temp.drop(df_temp.loc[df_temp['Source']=='GitHub, Supplementary'].index[0])

#adding Website,Github to Github and Website Counts
df_temp.loc[df_temp['Source']=='GitHub','Counts'] += int(df_temp.loc[df_temp['Source']=='Website, Github','Counts'])
df_temp.loc[df_temp['Source']=='Website','Counts'] += int(df_temp.loc[df_temp['Source']=='Website, Github','Counts'])
df_temp = df_temp.drop(df_temp.loc[df_temp['Source']=='Website, Github'].index[0])

#drop NA row
df_temp = df_temp.drop(df_temp.loc[df_temp['Source']=='NA'].index[0])
df_temp = df_temp.drop(df_temp.loc[df_temp['Source']=='NA'].index[0])

#add percentage column 
df_temp['Percentage'] = (df_temp['Counts']/df_temp['Counts'].sum()) * 100
df_temp['Percentage']=df_temp['Percentage'].round(2)

#sort data by percentage
df_temp=df_temp.sort_values('Percentage', ascending=True)

df_temp=df_temp.reset_index()
df_temp=df_temp.drop('index', axis=1)
df_temp

# %% [code]
plt.figure(figsize=(31.25, 31.25))
fontsize=28
plt.rcParams.update({'font.size': fontsize})
rcParams['font.family'] = 'sans-serif'
sns.set_context("paper",font_scale=1)
color=['#009E73','#E69F00']
ax=sns.barplot(data=df_temp, y='Source', x='Percentage',hue='Code Sharing Link Expired?',errorbar=None,palette=color,legend=None)
sns.despine()
ax.set_xlabel("Percentage of code sharing links (%)\n(n=453)",fontsize=fontsize,loc='center')
ax.set_xlim(0,100)
ax.set_ylabel("Code Sharing Platform",fontsize=fontsize)
ax.tick_params(axis='both', labelsize=fontsize)
ax.legend(labels=['Code URL is functional','Code URL is non-functional'],loc='upper right', bbox_to_anchor=(1.1, 1),fontsize=fontsize,frameon=False)

plt.savefig('../Figures/fig2.png', format='png', dpi='figure',bbox_inches='tight')
plt.savefig('../Figures/fig2.eps', format='eps', dpi='figure',bbox_inches='tight')
plt.show()

# %% [markdown]
# Figure 3

# %% [markdown]
## Figure 3a (Supp 13)

# %% [code]
df_journal=pd.read_csv("../data/journal_data.csv")
df_journal

# %% [code]
df_modified = df.copy()
df_modified['Code Policy']='Unknown'
df_modified['Data Policy']='Unknown'
df_modified.loc[(df_modified['Journal'] == 'Nat_Genet'), 'Code Policy'] = df_journal.loc[df_journal['Journal'] == 'Nature Genetics', 'Code Policy'].item()
df_modified.loc[(df_modified['Journal'] == 'Nat_Genet'), 'Data Policy'] = df_journal.loc[df_journal['Journal'] == 'Nature Genetics', 'Data Policy'].item()

df_modified.loc[(df_modified['Journal'] == 'Genome_Med'), 'Code Policy'] = df_journal.loc[df_journal['Journal'] == 'Genome Medicine', 'Code Policy'].item()
df_modified.loc[(df_modified['Journal'] == 'Genome_Med'), 'Data Policy'] = df_journal.loc[df_journal['Journal'] == 'Genome Medicine', 'Data Policy'].item()

df_modified.loc[(df_modified['Journal'] == 'Genome_Biol'), 'Code Policy'] = df_journal.loc[df_journal['Journal'] == 'Genome Biology', 'Code Policy'].item()
df_modified.loc[(df_modified['Journal'] == 'Genome_Biol'), 'Data Policy'] = df_journal.loc[df_journal['Journal'] == 'Genome Biology', 'Data Policy'].item()

df_modified.loc[(df_modified['Journal'] == 'Nat_Biotechnol'), 'Code Policy'] = df_journal.loc[df_journal['Journal'] == 'Nature Biotechnology', 'Code Policy'].item()
df_modified.loc[(df_modified['Journal'] == 'Nat_Biotechnol'), 'Data Policy'] = df_journal.loc[df_journal['Journal'] == 'Nature Biotechnology', 'Data Policy'].item()


df_modified.loc[(df_modified['Journal'] == 'Nat_Methods'), 'Code Policy'] = df_journal.loc[df_journal['Journal'] == 'Nature Methods', 'Code Policy'].item()
df_modified.loc[(df_modified['Journal'] == 'Nat_Methods'), 'Data Policy'] = df_journal.loc[df_journal['Journal'] == 'Nature Methods', 'Data Policy'].item()

df_modified.loc[(df_modified['Journal'] == 'Nucleic_Acids_Res'), 'Code Policy'] = df_journal.loc[df_journal['Journal'] == 'Nucleic Acids Research', 'Code Policy'].item()
df_modified.loc[(df_modified['Journal'] == 'Nucleic_Acids_Res'), 'Data Policy'] = df_journal.loc[df_journal['Journal'] == 'Nucleic Acids Research', 'Data Policy'].item()

df_modified.loc[(df_modified['Journal'] == 'BMC_Bioinformatics'), 'Code Policy'] = df_journal.loc[df_journal['Journal'] == 'BMC Bioinformatics', 'Code Policy'].item()
df_modified.loc[(df_modified['Journal'] == 'BMC_Bioinformatics'), 'Data Policy'] = df_journal.loc[df_journal['Journal'] == 'BMC Bioinformatics', 'Data Policy'].item()

df_modified.loc[(df_modified['Journal'] == 'Bioinformatics'), 'Code Policy'] = df_journal.loc[df_journal['Journal'] == 'Bioinformatics', 'Code Policy'].item()
df_modified.loc[(df_modified['Journal'] == 'Bioinformatics'), 'Data Policy'] = df_journal.loc[df_journal['Journal'] == 'Bioinformatics', 'Data Policy'].item()
df_modified.loc[df_modified['Secondary analysis'] == 'Hybrid', 'Secondary analysis'] = 'no'

# %% [code]
df_temp=pd.DataFrame({'Counts': df_modified.groupby(['Journal','Code availability (Yes/No)']).size()}).reset_index()
#f_temp=df_temp[~(df_temp['Secondary analysis']=='yes')]
#replacing journal short names with full names
labels = {'Bioinformatics':'Bioinformatics', 'Nucleic_Acids_Res':'Nucleic Acids Research', 'Nat_Biotechnol':'Nature Biotechnology', 'Genome_Med':'Genome Medicine', 'Nat_Methods':'Nature Methods', 'Genome_Biol':'Genome Biology','Nat_Genet':'Nature Genetics','BMC_Bioinformatics':'BMC Bioinformatics'}
df_temp['Journal'] = df_temp['Journal'].replace(labels)
#add percentage column
percentages=[]
for index, row in df_temp.iterrows():
   value=(row['Counts']/df_temp.loc[(df_temp['Journal'] == row['Journal'])]['Counts'].sum())*100
   percentages.append(value)
df_temp['Percentage']=percentages
df_temp['Percentage']=df_temp['Percentage'].round(2)
df_temp=df_temp.sort_values('Percentage', ascending=True)
df_temp

# %% [code]
df_temp=df_temp.pivot(index='Journal',columns='Code availability (Yes/No)',values='Percentage')
df_temp=df_temp.sort_values('no', ascending=True)
order=list(df_temp.index)
df_temp

# %% [code]
plt.figure(figsize=(10, 10))
plt.rcParams.update({'font.size': 12})
rcParams['font.family'] = 'sans-serif'
sns.set_context("paper",font_scale=1)
color=['#E69F00','#56B4E9']
#sns.barplot(data=df_temp, x='Journal', y='Percentage',hue='Code availability (Yes/No)',ci=None,palette=color)
df_temp.plot(kind='barh', stacked=True, color=color)
#, palette=colors)
plt.legend(loc='upper right', bbox_to_anchor=(1.4, 1.2),labels=['Code unavailable','Code available'])
#for index, row in df_temp.iterrows():
#    plt.annotate(f'{row["Cumulative Percent Increase"]:.2f}%', xy=(index, row['Cumulative Percent Increase']),
#                 xytext=(0, 5), textcoords='offset points', ha='center', va='bottom')

sns.despine()
plt.xlabel("Percentage of code shared across all studies by journal\n(n=453)",fontsize=12)
#plt.ylim(0,100)
plt.ylabel("Journal",fontsize=12)
plt.xticks(ha='center')
plt.tick_params(axis='both', labelsize=12)
#plt.savefig('../Figures/sup13.png', format='png', dpi=300,bbox_inches='tight')
plt.show()

# %% [markdown]
## Figure 3b (Supp 14)

# %% [code]
df_journal=pd.read_csv("../data/journal_data.csv")
df_journal

# %% [code]
df_modified = df.copy()
df_modified['Code Policy']='Unknown'
df_modified['Data Policy']='Unknown'
df_modified.loc[(df_modified['Journal'] == 'Nat_Genet'), 'Code Policy'] = df_journal.loc[df_journal['Journal'] == 'Nature Genetics', 'Code Policy'].item()
df_modified.loc[(df_modified['Journal'] == 'Nat_Genet'), 'Data Policy'] = df_journal.loc[df_journal['Journal'] == 'Nature Genetics', 'Data Policy'].item()

df_modified.loc[(df_modified['Journal'] == 'Genome_Med'), 'Code Policy'] = df_journal.loc[df_journal['Journal'] == 'Genome Medicine', 'Code Policy'].item()
df_modified.loc[(df_modified['Journal'] == 'Genome_Med'), 'Data Policy'] = df_journal.loc[df_journal['Journal'] == 'Genome Medicine', 'Data Policy'].item()

df_modified.loc[(df_modified['Journal'] == 'Genome_Biol'), 'Code Policy'] = df_journal.loc[df_journal['Journal'] == 'Genome Biology', 'Code Policy'].item()
df_modified.loc[(df_modified['Journal'] == 'Genome_Biol'), 'Data Policy'] = df_journal.loc[df_journal['Journal'] == 'Genome Biology', 'Data Policy'].item()

df_modified.loc[(df_modified['Journal'] == 'Nat_Biotechnol'), 'Code Policy'] = df_journal.loc[df_journal['Journal'] == 'Nature Biotechnology', 'Code Policy'].item()
df_modified.loc[(df_modified['Journal'] == 'Nat_Biotechnol'), 'Data Policy'] = df_journal.loc[df_journal['Journal'] == 'Nature Biotechnology', 'Data Policy'].item()


df_modified.loc[(df_modified['Journal'] == 'Nat_Methods'), 'Code Policy'] = df_journal.loc[df_journal['Journal'] == 'Nature Methods', 'Code Policy'].item()
df_modified.loc[(df_modified['Journal'] == 'Nat_Methods'), 'Data Policy'] = df_journal.loc[df_journal['Journal'] == 'Nature Methods', 'Data Policy'].item()

df_modified.loc[(df_modified['Journal'] == 'Nucleic_Acids_Res'), 'Code Policy'] = df_journal.loc[df_journal['Journal'] == 'Nucleic Acids Research', 'Code Policy'].item()
df_modified.loc[(df_modified['Journal'] == 'Nucleic_Acids_Res'), 'Data Policy'] = df_journal.loc[df_journal['Journal'] == 'Nucleic Acids Research', 'Data Policy'].item()

df_modified.loc[(df_modified['Journal'] == 'BMC_Bioinformatics'), 'Code Policy'] = df_journal.loc[df_journal['Journal'] == 'BMC Bioinformatics', 'Code Policy'].item()
df_modified.loc[(df_modified['Journal'] == 'BMC_Bioinformatics'), 'Data Policy'] = df_journal.loc[df_journal['Journal'] == 'BMC Bioinformatics', 'Data Policy'].item()

df_modified.loc[(df_modified['Journal'] == 'Bioinformatics'), 'Code Policy'] = df_journal.loc[df_journal['Journal'] == 'Bioinformatics', 'Code Policy'].item()
df_modified.loc[(df_modified['Journal'] == 'Bioinformatics'), 'Data Policy'] = df_journal.loc[df_journal['Journal'] == 'Bioinformatics', 'Data Policy'].item()
df_modified.loc[df_modified['Secondary analysis'] == 'Hybrid', 'Secondary analysis'] = 'no'

df_modified.loc[df_modified['Data availability (yes/no)'] == 'upon request', 'Data availability (yes/no)'] = 'no'


# %% [code]
df_temp=pd.DataFrame({'Counts': df_modified.groupby(['Journal','Data availability (yes/no)']).size()}).reset_index()
#f_temp=df_temp[~(df_temp['Secondary analysis']=='yes')]
labels = {'Bioinformatics':'Bioinformatics', 'Nucleic_Acids_Res':'Nucleic Acids Research', 'Nat_Biotechnol':'Nature Biotechnology', 'Genome_Med':'Genome Medicine', 'Nat_Methods':'Nature Methods', 'Genome_Biol':'Genome Biology','Nat_Genet':'Nature Genetics','BMC_Bioinformatics':'BMC Bioinformatics'}
df_temp['Journal'] = df_temp['Journal'].replace(labels)
#add percentage column
percentages=[]
for index, row in df_temp.iterrows():
   value=(row['Counts']/df_temp.loc[(df_temp['Journal'] == row['Journal'])]['Counts'].sum())*100
   percentages.append(value)
df_temp['Percentage']=percentages
df_temp['Percentage']=df_temp['Percentage'].round(2)
df_temp=df_temp.sort_values('Percentage', ascending=True)
df_temp

# %% [code]
df_temp=df_temp.pivot(index='Journal',columns='Data availability (yes/no)',values='Percentage')
df_temp=df_temp.reset_index()
df_temp['Journal']=pd.Categorical(df_temp['Journal'],categories=order)
df_temp=df_temp.sort_values('Journal')
df_temp=df_temp.set_index('Journal')
df_temp

# %% [code]
plt.figure(figsize=(10, 10))
plt.rcParams.update({'font.size': 12})
rcParams['font.family'] = 'sans-serif'
sns.set_context("paper",font_scale=1)
color=['#EA526F','#009E73']
df_temp.plot(kind='barh', stacked=True, color=color)
#, palette=colors)
plt.legend(loc='upper right', bbox_to_anchor=(1.4, 1.2),labels=['Data unavailable','Data available'])
#for index, row in df_temp.iterrows():
#    plt.annotate(f'{row["Cumulative Percent Increase"]:.2f}%', xy=(index, row['Cumulative Percent Increase']),
#                 xytext=(0, 5), textcoords='offset points', ha='center', va='bottom')

sns.despine()
plt.ylabel("Percentage of data shared across all studies by journal\n(n=204)",fontsize=12)
#plt.ylim(0,100)
plt.xlabel("Journal",fontsize=12)
plt.xticks(rotation=45, ha='right')
plt.tick_params(axis='both', labelsize=12)
#plt.savefig('../Figures/sup14.png', format='png', dpi=300,bbox_inches='tight')
plt.show()

# %% [markdown]
## Figure 3c (Supp 11)

# %% [code]
df_journal=pd.read_csv("../data/journal_data.csv")
df_journal

# %% [code]
df_modified = df.copy()
df_modified['Code Policy']='Unknown'
df_modified['Data Policy']='Unknown'
df_modified.loc[(df_modified['Journal'] == 'Nat_Genet'), 'Code Policy'] = df_journal.loc[df_journal['Journal'] == 'Nature Genetics', 'Code Policy'].item()
df_modified.loc[(df_modified['Journal'] == 'Nat_Genet'), 'Data Policy'] = df_journal.loc[df_journal['Journal'] == 'Nature Genetics', 'Data Policy'].item()

df_modified.loc[(df_modified['Journal'] == 'Genome_Med'), 'Code Policy'] = df_journal.loc[df_journal['Journal'] == 'Genome Medicine', 'Code Policy'].item()
df_modified.loc[(df_modified['Journal'] == 'Genome_Med'), 'Data Policy'] = df_journal.loc[df_journal['Journal'] == 'Genome Medicine', 'Data Policy'].item()

df_modified.loc[(df_modified['Journal'] == 'Genome_Biol'), 'Code Policy'] = df_journal.loc[df_journal['Journal'] == 'Genome Biology', 'Code Policy'].item()
df_modified.loc[(df_modified['Journal'] == 'Genome_Biol'), 'Data Policy'] = df_journal.loc[df_journal['Journal'] == 'Genome Biology', 'Data Policy'].item()

df_modified.loc[(df_modified['Journal'] == 'Nat_Biotechnol'), 'Code Policy'] = df_journal.loc[df_journal['Journal'] == 'Nature Biotechnology', 'Code Policy'].item()
df_modified.loc[(df_modified['Journal'] == 'Nat_Biotechnol'), 'Data Policy'] = df_journal.loc[df_journal['Journal'] == 'Nature Biotechnology', 'Data Policy'].item()


df_modified.loc[(df_modified['Journal'] == 'Nat_Methods'), 'Code Policy'] = df_journal.loc[df_journal['Journal'] == 'Nature Methods', 'Code Policy'].item()
df_modified.loc[(df_modified['Journal'] == 'Nat_Methods'), 'Data Policy'] = df_journal.loc[df_journal['Journal'] == 'Nature Methods', 'Data Policy'].item()

df_modified.loc[(df_modified['Journal'] == 'Nucleic_Acids_Res'), 'Code Policy'] = df_journal.loc[df_journal['Journal'] == 'Nucleic Acids Research', 'Code Policy'].item()
df_modified.loc[(df_modified['Journal'] == 'Nucleic_Acids_Res'), 'Data Policy'] = df_journal.loc[df_journal['Journal'] == 'Nucleic Acids Research', 'Data Policy'].item()

df_modified.loc[(df_modified['Journal'] == 'BMC_Bioinformatics'), 'Code Policy'] = df_journal.loc[df_journal['Journal'] == 'BMC Bioinformatics', 'Code Policy'].item()
df_modified.loc[(df_modified['Journal'] == 'BMC_Bioinformatics'), 'Data Policy'] = df_journal.loc[df_journal['Journal'] == 'BMC Bioinformatics', 'Data Policy'].item()

df_modified.loc[(df_modified['Journal'] == 'Bioinformatics'), 'Code Policy'] = df_journal.loc[df_journal['Journal'] == 'Bioinformatics', 'Code Policy'].item()
df_modified.loc[(df_modified['Journal'] == 'Bioinformatics'), 'Data Policy'] = df_journal.loc[df_journal['Journal'] == 'Bioinformatics', 'Data Policy'].item()
df_modified.loc[df_modified['Secondary analysis'] == 'Hybrid', 'Secondary analysis'] = 'no'

# %% [code]
df_temp=pd.DataFrame({'Counts': df_modified.groupby(['Secondary analysis','Code availability (Yes/No)','Code Policy']).size()}).reset_index()
df_temp=df_temp[~(df_temp['Secondary analysis']=='yes')]
#add percentage column 
df_temp['Percentage'] = (df_temp['Counts']/df_temp['Counts'].sum()) * 100
df_temp['Percentage']=df_temp['Percentage'].round(2)
df_temp=df_temp.sort_values('Percentage', ascending=True)
df_temp

# %% [code]
df_temp_pivot=df_temp.pivot(index='Code Policy',columns='Code availability (Yes/No)',values='Counts')
df_temp_pivot=df_temp_pivot.rename(columns={"no":"Code Unavailable","yes":"Code Available"})
df_temp_pivot = df_temp_pivot.reindex(columns=['Code Available', 'Code Unavailable'])
df_temp_pivot

# %% [code]

# Perform chi-squared test
chi2, p, dof, expected = chi2_contingency(df_temp_pivot)

# Display the test results
print("Chi-squared statistic:", chi2)
print("P-value:", p)

# %% [markdown]
### OR for How likely were articles to share their code if the journal only encouraged sharing code

# %% [code]
#stat=odds_ratio([[63,108],[163,119]])
stat=odds_ratio([df_temp_pivot.values[1],df_temp_pivot.values[0]])
res = fisher_exact(df_temp_pivot.values, alternative='two-sided')
print(stat.statistic,res.pvalue)

# %% [markdown]
### OR for How likely were articles to share their code if the journal mandated code sharing

# %% [code]
#stat=odds_ratio([[63,108],[163,119]])
stat=odds_ratio([df_temp_pivot.values[0],df_temp_pivot.values[1]])
res = fisher_exact(df_temp_pivot.values, alternative='two-sided')
print(stat.statistic,res.pvalue)

# %% [code]
df_temp_pivot=df_temp.pivot(index='Code Policy',columns='Code availability (Yes/No)',values='Percentage')
df_temp_pivot=df_temp_pivot.rename(columns={"no":"Code Unavailable","yes":"Code Available"})
df_temp_pivot = df_temp_pivot.reindex(columns=['Code Available', 'Code Unavailable'])
df_temp_pivot

# %% [code]
plt.figure(figsize=(50, 50))
plt.rcParams.update({'font.size': 12})
rcParams['font.family'] = 'sans-serif'
sns.set_context("paper",font_scale=1)
color=['#56B4E9','#E69F00']
#sns.barplot(data=df_temp, x='Code Policy', y='Percentage',hue='Code availability (Yes/No)', ci=None,palette=color)
df_temp_pivot.plot(kind='bar', stacked=True, color=color, rot=0)
plt.legend(labels=['Code available','Code unavailable'],loc='upper right', bbox_to_anchor=(1.3, 1))
# statistical annotation
y, h, col = 75, 10, 'k'
x1, x2 = 0, 1  # columns  (first column: 0, see plt.xticks())
plt.plot([x1, x1, x2, x2], [y, y+h, y+h, y], lw=1.5, c=col)
plt.text((x1+x2)*.5, y+h, r"$p = {0:s}$".format(as_si(p,2)), ha='center', va='bottom', color=col, fontsize=12)
sns.despine()
plt.ylabel("Percentage of code shared in\nprimary analysis studies\n(n=204)",fontsize=12)
plt.ylim(0,100)
plt.xlabel("Journal policy on code sharing",fontsize=12)
plt.tick_params(axis='both', labelsize=12)
#plt.savefig('../Figures/sup11.png', format='png', dpi=300)
plt.show()

# %% [markdown]
## Figure 3d (Supp 12)

# %% [code]
df_journal=pd.read_csv("../data/journal_data.csv")
df_journal

# %% [code]
df_modified = df.copy()
df_modified['Code Policy']='Unknown'
df_modified['Data Policy']='Unknown'
df_modified.loc[(df_modified['Journal'] == 'Nat_Genet'), 'Code Policy'] = df_journal.loc[df_journal['Journal'] == 'Nature Genetics', 'Code Policy'].item()
df_modified.loc[(df_modified['Journal'] == 'Nat_Genet'), 'Data Policy'] = df_journal.loc[df_journal['Journal'] == 'Nature Genetics', 'Data Policy'].item()

df_modified.loc[(df_modified['Journal'] == 'Genome_Med'), 'Code Policy'] = df_journal.loc[df_journal['Journal'] == 'Genome Medicine', 'Code Policy'].item()
df_modified.loc[(df_modified['Journal'] == 'Genome_Med'), 'Data Policy'] = df_journal.loc[df_journal['Journal'] == 'Genome Medicine', 'Data Policy'].item()

df_modified.loc[(df_modified['Journal'] == 'Genome_Biol'), 'Code Policy'] = df_journal.loc[df_journal['Journal'] == 'Genome Biology', 'Code Policy'].item()
df_modified.loc[(df_modified['Journal'] == 'Genome_Biol'), 'Data Policy'] = df_journal.loc[df_journal['Journal'] == 'Genome Biology', 'Data Policy'].item()

df_modified.loc[(df_modified['Journal'] == 'Nat_Biotechnol'), 'Code Policy'] = df_journal.loc[df_journal['Journal'] == 'Nature Biotechnology', 'Code Policy'].item()
df_modified.loc[(df_modified['Journal'] == 'Nat_Biotechnol'), 'Data Policy'] = df_journal.loc[df_journal['Journal'] == 'Nature Biotechnology', 'Data Policy'].item()


df_modified.loc[(df_modified['Journal'] == 'Nat_Methods'), 'Code Policy'] = df_journal.loc[df_journal['Journal'] == 'Nature Methods', 'Code Policy'].item()
df_modified.loc[(df_modified['Journal'] == 'Nat_Methods'), 'Data Policy'] = df_journal.loc[df_journal['Journal'] == 'Nature Methods', 'Data Policy'].item()

df_modified.loc[(df_modified['Journal'] == 'Nucleic_Acids_Res'), 'Code Policy'] = df_journal.loc[df_journal['Journal'] == 'Nucleic Acids Research', 'Code Policy'].item()
df_modified.loc[(df_modified['Journal'] == 'Nucleic_Acids_Res'), 'Data Policy'] = df_journal.loc[df_journal['Journal'] == 'Nucleic Acids Research', 'Data Policy'].item()

df_modified.loc[(df_modified['Journal'] == 'BMC_Bioinformatics'), 'Code Policy'] = df_journal.loc[df_journal['Journal'] == 'BMC Bioinformatics', 'Code Policy'].item()
df_modified.loc[(df_modified['Journal'] == 'BMC_Bioinformatics'), 'Data Policy'] = df_journal.loc[df_journal['Journal'] == 'BMC Bioinformatics', 'Data Policy'].item()

df_modified.loc[(df_modified['Journal'] == 'Bioinformatics'), 'Code Policy'] = df_journal.loc[df_journal['Journal'] == 'Bioinformatics', 'Code Policy'].item()
df_modified.loc[(df_modified['Journal'] == 'Bioinformatics'), 'Data Policy'] = df_journal.loc[df_journal['Journal'] == 'Bioinformatics', 'Data Policy'].item()


df_modified.loc[df_modified['Data availability (yes/no)'] == 'upon request', 'Data availability (yes/no)'] = 'no'
df_modified.loc[df_modified['Secondary analysis'] == 'Hybrid', 'Secondary analysis'] = 'no'


# %% [code]
df_temp=pd.DataFrame({'Counts': df_modified.groupby(['Secondary analysis','Data availability (yes/no)','Data Policy']).size()}).reset_index()
df_temp=df_temp[~(df_temp['Secondary analysis']=='yes')]
#add percentage column 
df_temp['Percentage'] = (df_temp['Counts']/df_temp['Counts'].sum()) * 100
df_temp['Percentage']=df_temp['Percentage'].round(2)
df_temp=df_temp.sort_values('Percentage', ascending=True)
df_temp

# %% [code]
df_temp_pivot=df_temp.pivot(index='Data Policy',columns='Data availability (yes/no)',values='Counts')
df_temp_pivot=df_temp_pivot.rename(columns={"no":"Data unavailable","yes":"Data available"})
df_temp_pivot = df_temp_pivot.reindex(columns=['Data available', 'Data unavailable'])
df_temp_pivot

# %% [code]

# Perform chi-squared test
chi2, p, dof, expected = chi2_contingency(df_temp_pivot)

# Display the test results
print("Chi-squared statistic:", chi2)
print("P-value:", p)

# %% [markdown]
### OR for How likely were articles to share their code if the journal only encouraged sharing code

# %% [code]
#stat=odds_ratio([[63,108],[163,119]])
stat=odds_ratio([df_temp_pivot.values[1],df_temp_pivot.values[0]])
res = fisher_exact(df_temp_pivot.values, alternative='two-sided')
print(stat.statistic,res.pvalue)

# %% [markdown]
### OR for How likely were articles to share their code if the journal mandated code sharing

# %% [code]
#stat=odds_ratio([[63,108],[163,119]])
stat=odds_ratio([df_temp_pivot.values[0],df_temp_pivot.values[1]])
res = fisher_exact(df_temp_pivot.values, alternative='two-sided')
print(stat.statistic,res.pvalue)

# %% [code]
df_temp_pivot=df_temp.pivot(index='Data Policy',columns='Data availability (yes/no)',values='Percentage')
df_temp_pivot=df_temp_pivot.rename(columns={"no":"Data unavailable","yes":"Data available"})
df_temp_pivot = df_temp_pivot.reindex(columns=['Data available', 'Data unavailable'])
df_temp_pivot

# %% [code]
plt.figure(figsize=(50, 50))
plt.rcParams.update({'font.size': 12})
rcParams['font.family'] = 'sans-serif'
sns.set_context("paper",font_scale=1)
color=['#009E73','#EA526F']
#sns.barplot(data=df_temp, x='Data Policy', y='Percentage',hue='Data availability (yes/no)',ci=None,palette=color)
df_temp_pivot.plot(kind='bar', stacked=True, color=color, rot=0)

#, palette=colors)
plt.legend(labels=['Data available','Data unavailable',],loc='upper right', bbox_to_anchor=(1.3, 1))
#for index, row in df_temp.iterrows():
#    plt.annotate(f'{row["Cumulative Percent Increase"]:.2f}%', xy=(index, row['Cumulative Percent Increase']),
#                 xytext=(0, 5), textcoords='offset points', ha='center', va='bottom')
# statistical annotation
y, h, col = 90, 10, 'k'
x1, x2 = 0, 1  # columns  (first column: 0, see plt.xticks())
plt.plot([x1, x1, x2, x2], [y, y+h, y+h, y], lw=1.5, c=col)
plt.text((x1+x2)*.5, y+h, r"$p = {0:s}$".format(as_si(p,2)), ha='center', va='bottom', color=col, fontsize=12)

sns.despine()
plt.ylabel("Percentage of data shared in\nprimary analysis studies\n(n=204)",fontsize=12)
plt.ylim(0,100)
plt.xlabel("Journal policy on data sharing",fontsize=12)
plt.tick_params(axis='both', labelsize=12)
#plt.savefig('../Figures/sup12.png', format='png', dpi=300)
plt.show()

# %% [markdown]
## Figure 3e (Supp 16)

# %% [code]
df_journal=pd.read_csv("../data/journal_data.csv")

# %% [code]
df_modified = df.copy()
df_modified['Code Policy']='Unknown'
df_modified['Data Policy']='Unknown'
df_modified.loc[(df_modified['Journal'] == 'Nat_Genet'), 'Code Policy'] = df_journal.loc[df_journal['Journal'] == 'Nature Genetics', 'Code Policy'].item()
df_modified.loc[(df_modified['Journal'] == 'Nat_Genet'), 'Data Policy'] = df_journal.loc[df_journal['Journal'] == 'Nature Genetics', 'Data Policy'].item()

df_modified.loc[(df_modified['Journal'] == 'Genome_Med'), 'Code Policy'] = df_journal.loc[df_journal['Journal'] == 'Genome Medicine', 'Code Policy'].item()
df_modified.loc[(df_modified['Journal'] == 'Genome_Med'), 'Data Policy'] = df_journal.loc[df_journal['Journal'] == 'Genome Medicine', 'Data Policy'].item()

df_modified.loc[(df_modified['Journal'] == 'Genome_Biol'), 'Code Policy'] = df_journal.loc[df_journal['Journal'] == 'Genome Biology', 'Code Policy'].item()
df_modified.loc[(df_modified['Journal'] == 'Genome_Biol'), 'Data Policy'] = df_journal.loc[df_journal['Journal'] == 'Genome Biology', 'Data Policy'].item()

df_modified.loc[(df_modified['Journal'] == 'Nat_Biotechnol'), 'Code Policy'] = df_journal.loc[df_journal['Journal'] == 'Nature Biotechnology', 'Code Policy'].item()
df_modified.loc[(df_modified['Journal'] == 'Nat_Biotechnol'), 'Data Policy'] = df_journal.loc[df_journal['Journal'] == 'Nature Biotechnology', 'Data Policy'].item()


df_modified.loc[(df_modified['Journal'] == 'Nat_Methods'), 'Code Policy'] = df_journal.loc[df_journal['Journal'] == 'Nature Methods', 'Code Policy'].item()
df_modified.loc[(df_modified['Journal'] == 'Nat_Methods'), 'Data Policy'] = df_journal.loc[df_journal['Journal'] == 'Nature Methods', 'Data Policy'].item()

df_modified.loc[(df_modified['Journal'] == 'Nucleic_Acids_Res'), 'Code Policy'] = df_journal.loc[df_journal['Journal'] == 'Nucleic Acids Research', 'Code Policy'].item()
df_modified.loc[(df_modified['Journal'] == 'Nucleic_Acids_Res'), 'Data Policy'] = df_journal.loc[df_journal['Journal'] == 'Nucleic Acids Research', 'Data Policy'].item()

df_modified.loc[(df_modified['Journal'] == 'BMC_Bioinformatics'), 'Code Policy'] = df_journal.loc[df_journal['Journal'] == 'BMC Bioinformatics', 'Code Policy'].item()
df_modified.loc[(df_modified['Journal'] == 'BMC_Bioinformatics'), 'Data Policy'] = df_journal.loc[df_journal['Journal'] == 'BMC Bioinformatics', 'Data Policy'].item()

df_modified.loc[(df_modified['Journal'] == 'Bioinformatics'), 'Code Policy'] = df_journal.loc[df_journal['Journal'] == 'Bioinformatics', 'Code Policy'].item()
df_modified.loc[(df_modified['Journal'] == 'Bioinformatics'), 'Data Policy'] = df_journal.loc[df_journal['Journal'] == 'Bioinformatics', 'Data Policy'].item()
df_modified.loc[df_modified['Secondary analysis'] == 'Hybrid', 'Secondary analysis'] = 'no'
#replace upon request with no in the Data availability column of the data
df_modified.loc[df_modified['Data availability (yes/no)'] == 'upon request', 'Data availability (yes/no)'] = 'no'
df_modified.loc[df_modified['Secondary analysis'] == 'Hybrid', 'Secondary analysis'] = 'no'


# %% [code]
df_modified[~(df_modified['Secondary analysis']=='yes')].groupby(['Code Policy']).size()
#df_modified[~(df_modified['Secondary analysis']=='yes')].groupby(['Code Policy','Code availability (Yes/No)']).size()

# %% [markdown]


# %% [code]
#create dataframe for counts data of code availability 
df_temp=pd.DataFrame({'Counts': df_modified.groupby(['Code availability (Yes/No)','PMC_Year','Secondary analysis','Code Policy']).size()}).reset_index()
df_temp=df_temp[~(df_temp['Secondary analysis']=='yes')]

df_temp_mandatory_yes=df_temp[((df_temp['Code Policy']=='Mandatory') & (df_temp['Code availability (Yes/No)']=='yes') )]


df_temp_encouraged_yes=df_temp[((df_temp['Code Policy']=='Encouraged') & (df_temp['Code availability (Yes/No)']=='yes') )]

df_temp_mandatory_yes['Cumulative Percent Increase'] = 100*(
df_temp_mandatory_yes['Counts'].cumsum() / 
df_temp[df_temp['Code Policy']=="Mandatory"]['Counts'].sum())
df_temp_encouraged_yes['Cumulative Percent Increase'] = 100*(df_temp_encouraged_yes['Counts'].cumsum() / df_temp[df_temp['Code Policy']=="Encouraged"]['Counts'].sum())

df_temp=pd.concat([df_temp_mandatory_yes,df_temp_encouraged_yes])
df_temp=df_temp.reset_index()
df_temp=df_temp.drop('index', axis=1)
df_temp


# %% [code]
plt.figure(figsize=(10, 10))
plt.rcParams.update({'font.size': 12})
rcParams['font.family'] = 'sans-serif'
sns.set_context("paper",font_scale=1)
colors=['#391463','#CA78A6']
fontsize=12
sns.lineplot(df_temp, x="PMC_Year", y='Cumulative Percent Increase', hue="Code Policy",palette=colors,linewidth=5)
plt.xlabel("Year",fontsize=12)
plt.ylabel("Percentage of code available (%)",fontsize=12)
plt.ylim(0,100)
sns.despine()
plt.show()


# %% [markdown]
## Figure 3f (Supp 17)

# %% [code]
df_journal=pd.read_csv("../data/journal_data.csv")

# %% [code]
df_modified = df.copy()
df_modified['Code Policy']='Unknown'
df_modified['Data Policy']='Unknown'
df_modified.loc[(df_modified['Journal'] == 'Nat_Genet'), 'Code Policy'] = df_journal.loc[df_journal['Journal'] == 'Nature Genetics', 'Code Policy'].item()
df_modified.loc[(df_modified['Journal'] == 'Nat_Genet'), 'Data Policy'] = df_journal.loc[df_journal['Journal'] == 'Nature Genetics', 'Data Policy'].item()

df_modified.loc[(df_modified['Journal'] == 'Genome_Med'), 'Code Policy'] = df_journal.loc[df_journal['Journal'] == 'Genome Medicine', 'Code Policy'].item()
df_modified.loc[(df_modified['Journal'] == 'Genome_Med'), 'Data Policy'] = df_journal.loc[df_journal['Journal'] == 'Genome Medicine', 'Data Policy'].item()

df_modified.loc[(df_modified['Journal'] == 'Genome_Biol'), 'Code Policy'] = df_journal.loc[df_journal['Journal'] == 'Genome Biology', 'Code Policy'].item()
df_modified.loc[(df_modified['Journal'] == 'Genome_Biol'), 'Data Policy'] = df_journal.loc[df_journal['Journal'] == 'Genome Biology', 'Data Policy'].item()

df_modified.loc[(df_modified['Journal'] == 'Nat_Biotechnol'), 'Code Policy'] = df_journal.loc[df_journal['Journal'] == 'Nature Biotechnology', 'Code Policy'].item()
df_modified.loc[(df_modified['Journal'] == 'Nat_Biotechnol'), 'Data Policy'] = df_journal.loc[df_journal['Journal'] == 'Nature Biotechnology', 'Data Policy'].item()


df_modified.loc[(df_modified['Journal'] == 'Nat_Methods'), 'Code Policy'] = df_journal.loc[df_journal['Journal'] == 'Nature Methods', 'Code Policy'].item()
df_modified.loc[(df_modified['Journal'] == 'Nat_Methods'), 'Data Policy'] = df_journal.loc[df_journal['Journal'] == 'Nature Methods', 'Data Policy'].item()

df_modified.loc[(df_modified['Journal'] == 'Nucleic_Acids_Res'), 'Code Policy'] = df_journal.loc[df_journal['Journal'] == 'Nucleic Acids Research', 'Code Policy'].item()
df_modified.loc[(df_modified['Journal'] == 'Nucleic_Acids_Res'), 'Data Policy'] = df_journal.loc[df_journal['Journal'] == 'Nucleic Acids Research', 'Data Policy'].item()

df_modified.loc[(df_modified['Journal'] == 'BMC_Bioinformatics'), 'Code Policy'] = df_journal.loc[df_journal['Journal'] == 'BMC Bioinformatics', 'Code Policy'].item()
df_modified.loc[(df_modified['Journal'] == 'BMC_Bioinformatics'), 'Data Policy'] = df_journal.loc[df_journal['Journal'] == 'BMC Bioinformatics', 'Data Policy'].item()

df_modified.loc[(df_modified['Journal'] == 'Bioinformatics'), 'Code Policy'] = df_journal.loc[df_journal['Journal'] == 'Bioinformatics', 'Code Policy'].item()
df_modified.loc[(df_modified['Journal'] == 'Bioinformatics'), 'Data Policy'] = df_journal.loc[df_journal['Journal'] == 'Bioinformatics', 'Data Policy'].item()
df_modified.loc[df_modified['Secondary analysis'] == 'Hybrid', 'Secondary analysis'] = 'no'
#replace upon request with no in the Data availability column of the data
df_modified.loc[df_modified['Data availability (yes/no)'] == 'upon request', 'Data availability (yes/no)'] = 'no'
df_modified.loc[df_modified['Secondary analysis'] == 'Hybrid', 'Secondary analysis'] = 'no'

# %% [code]
df_modified[~(df_modified['Secondary analysis']=='yes')].groupby(['Data Policy']).size()

# %% [code]
#create dataframe for counts data of code availability 
df_temp=pd.DataFrame({'Counts': df_modified.groupby(['Data availability (yes/no)','PMC_Year','Secondary analysis','Data Policy']).size()}).reset_index()
df_temp=df_temp[~(df_temp['Secondary analysis']=='yes')]

df_temp_encouraged_yes=df_temp[((df_temp['Data Policy']=='Encouraged') & (df_temp['Data availability (yes/no)']=='yes') )]
df_temp_mandatory_yes=df_temp[((df_temp['Data Policy']=='Mandatory') & (df_temp['Data availability (yes/no)']=='yes') )]


df_temp_mandatory_yes['Cumulative Percent Increase'] = 100*(
df_temp_mandatory_yes['Counts'].cumsum() / 
df_temp[df_temp['Data Policy']=="Mandatory"]['Counts'].sum())
df_temp_encouraged_yes['Cumulative Percent Increase'] = 100*(df_temp_encouraged_yes['Counts'].cumsum() / df_temp[df_temp['Data Policy']=="Encouraged"]['Counts'].sum())

df_temp=pd.concat([df_temp_mandatory_yes,df_temp_encouraged_yes])
df_temp=df_temp.reset_index()
df_temp=df_temp.drop('index', axis=1)
df_temp


# %% [code]
plt.figure(figsize=(10, 10))
plt.rcParams.update({'font.size': 12})
rcParams['font.family'] = 'sans-serif'
sns.set_context("paper",font_scale=1)
colors=['#391463','#CA78A6']
fontsize=12
sns.lineplot(df_temp, x="PMC_Year", y='Cumulative Percent Increase', hue="Data Policy",palette=colors,linewidth=5)
plt.xlabel("Year",fontsize=12)
plt.ylabel("Percentage of data available (%)",fontsize=12)
plt.ylim(0,100)
sns.despine()
plt.show()


# %% [markdown]
# Multipanel Figure 3 (Journal Figures)

# %% [code]
fig = plt.figure(layout='constrained', figsize=(31.25, 31.25))
subfigs = fig.subfigures(3, 2, wspace=0.07)
sns.set_style("white")
sns.set_context("paper")
#sns.color_palette("pastel")
rcParams['font.family'] = 'sans-serif'
#sns.set(font_scale=1)
fontsize=28
plt.rcParams.update({'font.size': fontsize})
df_journal=pd.read_csv("../data/journal_data.csv")
#fig 2a 
fig_2a = subfigs[0,0].subplots(1, 1)

df_modified = df.copy()
df_modified['Code Policy']='Unknown'
df_modified['Data Policy']='Unknown'
df_modified.loc[(df_modified['Journal'] == 'Nat_Genet'), 'Code Policy'] = df_journal.loc[df_journal['Journal'] == 'Nature Genetics', 'Code Policy'].item()
df_modified.loc[(df_modified['Journal'] == 'Nat_Genet'), 'Data Policy'] = df_journal.loc[df_journal['Journal'] == 'Nature Genetics', 'Data Policy'].item()

df_modified.loc[(df_modified['Journal'] == 'Genome_Med'), 'Code Policy'] = df_journal.loc[df_journal['Journal'] == 'Genome Medicine', 'Code Policy'].item()
df_modified.loc[(df_modified['Journal'] == 'Genome_Med'), 'Data Policy'] = df_journal.loc[df_journal['Journal'] == 'Genome Medicine', 'Data Policy'].item()

df_modified.loc[(df_modified['Journal'] == 'Genome_Biol'), 'Code Policy'] = df_journal.loc[df_journal['Journal'] == 'Genome Biology', 'Code Policy'].item()
df_modified.loc[(df_modified['Journal'] == 'Genome_Biol'), 'Data Policy'] = df_journal.loc[df_journal['Journal'] == 'Genome Biology', 'Data Policy'].item()

df_modified.loc[(df_modified['Journal'] == 'Nat_Biotechnol'), 'Code Policy'] = df_journal.loc[df_journal['Journal'] == 'Nature Biotechnology', 'Code Policy'].item()
df_modified.loc[(df_modified['Journal'] == 'Nat_Biotechnol'), 'Data Policy'] = df_journal.loc[df_journal['Journal'] == 'Nature Biotechnology', 'Data Policy'].item()


df_modified.loc[(df_modified['Journal'] == 'Nat_Methods'), 'Code Policy'] = df_journal.loc[df_journal['Journal'] == 'Nature Methods', 'Code Policy'].item()
df_modified.loc[(df_modified['Journal'] == 'Nat_Methods'), 'Data Policy'] = df_journal.loc[df_journal['Journal'] == 'Nature Methods', 'Data Policy'].item()

df_modified.loc[(df_modified['Journal'] == 'Nucleic_Acids_Res'), 'Code Policy'] = df_journal.loc[df_journal['Journal'] == 'Nucleic Acids Research', 'Code Policy'].item()
df_modified.loc[(df_modified['Journal'] == 'Nucleic_Acids_Res'), 'Data Policy'] = df_journal.loc[df_journal['Journal'] == 'Nucleic Acids Research', 'Data Policy'].item()

df_modified.loc[(df_modified['Journal'] == 'BMC_Bioinformatics'), 'Code Policy'] = df_journal.loc[df_journal['Journal'] == 'BMC Bioinformatics', 'Code Policy'].item()
df_modified.loc[(df_modified['Journal'] == 'BMC_Bioinformatics'), 'Data Policy'] = df_journal.loc[df_journal['Journal'] == 'BMC Bioinformatics', 'Data Policy'].item()

df_modified.loc[(df_modified['Journal'] == 'Bioinformatics'), 'Code Policy'] = df_journal.loc[df_journal['Journal'] == 'Bioinformatics', 'Code Policy'].item()
df_modified.loc[(df_modified['Journal'] == 'Bioinformatics'), 'Data Policy'] = df_journal.loc[df_journal['Journal'] == 'Bioinformatics', 'Data Policy'].item()
df_modified.loc[df_modified['Secondary analysis'] == 'Hybrid', 'Secondary analysis'] = 'no'

df_temp=pd.DataFrame({'Counts': df_modified.groupby(['Journal','Code availability (Yes/No)','Code Policy']).size()}).reset_index()
#replacing journal short names with full names
labels = {'Bioinformatics':'Bioinformatics', 'Nucleic_Acids_Res':'Nucleic Acids Research', 'Nat_Biotechnol':'Nature Biotechnology', 'Genome_Med':'Genome Medicine', 'Nat_Methods':'Nature Methods', 'Genome_Biol':'Genome Biology','Nat_Genet':'Nature Genetics','BMC_Bioinformatics':'BMC Bioinformatics'}
df_temp['Journal'] = df_temp['Journal'].replace(labels)
#add percentage column
percentages=[]
for index, row in df_temp.iterrows():
   value=(row['Counts']/df_temp.loc[(df_temp['Journal'] == row['Journal'])]['Counts'].sum())*100
   percentages.append(value)
df_temp['Percentage']=percentages
df_temp['Percentage']=df_temp['Percentage'].round(2)
df_temp=df_temp.sort_values('Percentage', ascending=True)
df_temp=df_temp.pivot(index='Journal',columns='Code availability (Yes/No)',values='Percentage')
df_temp=df_temp.sort_values('no', ascending=True)
order=list(df_temp.index)

color=['#E69F00','#56B4E9']
df_temp.plot(kind='barh', stacked=True, color=color,ax=fig_2a,legend=None)
fig_2a.set_xlabel("Percentage of manuscripts (%)\n(n=453)",fontsize=fontsize)
fig_2a.set_ylabel("Journal",fontsize=fontsize)
fig_2a.tick_params(axis='both', labelsize=fontsize)

# fig 2b
fig_2b= subfigs[0,1].subplots(1, 1)
df_modified = df.copy()
df_modified['Code Policy']='Unknown'
df_modified['Data Policy']='Unknown'
df_modified.loc[(df_modified['Journal'] == 'Nat_Genet'), 'Code Policy'] = df_journal.loc[df_journal['Journal'] == 'Nature Genetics', 'Code Policy'].item()
df_modified.loc[(df_modified['Journal'] == 'Nat_Genet'), 'Data Policy'] = df_journal.loc[df_journal['Journal'] == 'Nature Genetics', 'Data Policy'].item()

df_modified.loc[(df_modified['Journal'] == 'Genome_Med'), 'Code Policy'] = df_journal.loc[df_journal['Journal'] == 'Genome Medicine', 'Code Policy'].item()
df_modified.loc[(df_modified['Journal'] == 'Genome_Med'), 'Data Policy'] = df_journal.loc[df_journal['Journal'] == 'Genome Medicine', 'Data Policy'].item()

df_modified.loc[(df_modified['Journal'] == 'Genome_Biol'), 'Code Policy'] = df_journal.loc[df_journal['Journal'] == 'Genome Biology', 'Code Policy'].item()
df_modified.loc[(df_modified['Journal'] == 'Genome_Biol'), 'Data Policy'] = df_journal.loc[df_journal['Journal'] == 'Genome Biology', 'Data Policy'].item()

df_modified.loc[(df_modified['Journal'] == 'Nat_Biotechnol'), 'Code Policy'] = df_journal.loc[df_journal['Journal'] == 'Nature Biotechnology', 'Code Policy'].item()
df_modified.loc[(df_modified['Journal'] == 'Nat_Biotechnol'), 'Data Policy'] = df_journal.loc[df_journal['Journal'] == 'Nature Biotechnology', 'Data Policy'].item()


df_modified.loc[(df_modified['Journal'] == 'Nat_Methods'), 'Code Policy'] = df_journal.loc[df_journal['Journal'] == 'Nature Methods', 'Code Policy'].item()
df_modified.loc[(df_modified['Journal'] == 'Nat_Methods'), 'Data Policy'] = df_journal.loc[df_journal['Journal'] == 'Nature Methods', 'Data Policy'].item()

df_modified.loc[(df_modified['Journal'] == 'Nucleic_Acids_Res'), 'Code Policy'] = df_journal.loc[df_journal['Journal'] == 'Nucleic Acids Research', 'Code Policy'].item()
df_modified.loc[(df_modified['Journal'] == 'Nucleic_Acids_Res'), 'Data Policy'] = df_journal.loc[df_journal['Journal'] == 'Nucleic Acids Research', 'Data Policy'].item()

df_modified.loc[(df_modified['Journal'] == 'BMC_Bioinformatics'), 'Code Policy'] = df_journal.loc[df_journal['Journal'] == 'BMC Bioinformatics', 'Code Policy'].item()
df_modified.loc[(df_modified['Journal'] == 'BMC_Bioinformatics'), 'Data Policy'] = df_journal.loc[df_journal['Journal'] == 'BMC Bioinformatics', 'Data Policy'].item()

df_modified.loc[(df_modified['Journal'] == 'Bioinformatics'), 'Code Policy'] = df_journal.loc[df_journal['Journal'] == 'Bioinformatics', 'Code Policy'].item()
df_modified.loc[(df_modified['Journal'] == 'Bioinformatics'), 'Data Policy'] = df_journal.loc[df_journal['Journal'] == 'Bioinformatics', 'Data Policy'].item()
df_modified.loc[df_modified['Secondary analysis'] == 'Hybrid', 'Secondary analysis'] = 'no'

df_modified.loc[df_modified['Data availability (yes/no)'] == 'upon request', 'Data availability (yes/no)'] = 'no'
df_temp=pd.DataFrame({'Counts': df_modified.groupby(['Journal','Data availability (yes/no)','Data Policy']).size()}).reset_index()
#f_temp=df_temp[~(df_temp['Secondary analysis']=='yes')]
labels = {'Bioinformatics':'Bioinformatics', 'Nucleic_Acids_Res':'Nucleic Acids Research', 'Nat_Biotechnol':'Nature Biotechnology', 'Genome_Med':'Genome Medicine', 'Nat_Methods':'Nature Methods', 'Genome_Biol':'Genome Biology','Nat_Genet':'Nature Genetics','BMC_Bioinformatics':'BMC Bioinformatics'}
df_temp['Journal'] = df_temp['Journal'].replace(labels)
#add percentage column
percentages=[]
for index, row in df_temp.iterrows():
   value=(row['Counts']/df_temp.loc[(df_temp['Journal'] == row['Journal'])]['Counts'].sum())*100
   percentages.append(value)
df_temp['Percentage']=percentages
df_temp['Percentage']=df_temp['Percentage'].round(2)
df_temp=df_temp.sort_values('Percentage', ascending=True)
df_temp=df_temp.pivot(index='Journal',columns='Data availability (yes/no)',values='Percentage')
df_temp=df_temp.reset_index()
df_temp['Journal']=pd.Categorical(df_temp['Journal'],categories=order)
df_temp=df_temp.sort_values('Journal')
df_temp=df_temp.set_index('Journal')
color=['#EA526F','#009E73']
df_temp.plot(kind='barh', stacked=True, color=color, ax=fig_2b,legend=None)
fig_2b.set_xlabel("Percentage of manuscripts (%)\n(n=204) ",fontsize=fontsize)
fig_2b.set_ylabel("Journal",fontsize=fontsize)
fig_2b.tick_params(axis='both', labelsize=fontsize)

#fig 2c
fig_2c=subfigs[1,0].subplots(1, 1)
df_modified = df.copy()
df_modified['Code Policy']='Unknown'
df_modified['Data Policy']='Unknown'
df_modified.loc[(df_modified['Journal'] == 'Nat_Genet'), 'Code Policy'] = df_journal.loc[df_journal['Journal'] == 'Nature Genetics', 'Code Policy'].item()
df_modified.loc[(df_modified['Journal'] == 'Nat_Genet'), 'Data Policy'] = df_journal.loc[df_journal['Journal'] == 'Nature Genetics', 'Data Policy'].item()

df_modified.loc[(df_modified['Journal'] == 'Genome_Med'), 'Code Policy'] = df_journal.loc[df_journal['Journal'] == 'Genome Medicine', 'Code Policy'].item()
df_modified.loc[(df_modified['Journal'] == 'Genome_Med'), 'Data Policy'] = df_journal.loc[df_journal['Journal'] == 'Genome Medicine', 'Data Policy'].item()

df_modified.loc[(df_modified['Journal'] == 'Genome_Biol'), 'Code Policy'] = df_journal.loc[df_journal['Journal'] == 'Genome Biology', 'Code Policy'].item()
df_modified.loc[(df_modified['Journal'] == 'Genome_Biol'), 'Data Policy'] = df_journal.loc[df_journal['Journal'] == 'Genome Biology', 'Data Policy'].item()

df_modified.loc[(df_modified['Journal'] == 'Nat_Biotechnol'), 'Code Policy'] = df_journal.loc[df_journal['Journal'] == 'Nature Biotechnology', 'Code Policy'].item()
df_modified.loc[(df_modified['Journal'] == 'Nat_Biotechnol'), 'Data Policy'] = df_journal.loc[df_journal['Journal'] == 'Nature Biotechnology', 'Data Policy'].item()


df_modified.loc[(df_modified['Journal'] == 'Nat_Methods'), 'Code Policy'] = df_journal.loc[df_journal['Journal'] == 'Nature Methods', 'Code Policy'].item()
df_modified.loc[(df_modified['Journal'] == 'Nat_Methods'), 'Data Policy'] = df_journal.loc[df_journal['Journal'] == 'Nature Methods', 'Data Policy'].item()

df_modified.loc[(df_modified['Journal'] == 'Nucleic_Acids_Res'), 'Code Policy'] = df_journal.loc[df_journal['Journal'] == 'Nucleic Acids Research', 'Code Policy'].item()
df_modified.loc[(df_modified['Journal'] == 'Nucleic_Acids_Res'), 'Data Policy'] = df_journal.loc[df_journal['Journal'] == 'Nucleic Acids Research', 'Data Policy'].item()

df_modified.loc[(df_modified['Journal'] == 'BMC_Bioinformatics'), 'Code Policy'] = df_journal.loc[df_journal['Journal'] == 'BMC Bioinformatics', 'Code Policy'].item()
df_modified.loc[(df_modified['Journal'] == 'BMC_Bioinformatics'), 'Data Policy'] = df_journal.loc[df_journal['Journal'] == 'BMC Bioinformatics', 'Data Policy'].item()

df_modified.loc[(df_modified['Journal'] == 'Bioinformatics'), 'Code Policy'] = df_journal.loc[df_journal['Journal'] == 'Bioinformatics', 'Code Policy'].item()
df_modified.loc[(df_modified['Journal'] == 'Bioinformatics'), 'Data Policy'] = df_journal.loc[df_journal['Journal'] == 'Bioinformatics', 'Data Policy'].item()
df_modified.loc[df_modified['Secondary analysis'] == 'Hybrid', 'Secondary analysis'] = 'no'

df_temp=pd.DataFrame({'Counts': df_modified.groupby(['Secondary analysis','Code availability (Yes/No)','Code Policy']).size()}).reset_index()
df_temp=df_temp[~(df_temp['Secondary analysis']=='yes')]
#add percentage column 
df_temp['Percentage'] = (df_temp['Counts']/df_temp['Counts'].sum()) * 100
df_temp['Percentage']=df_temp['Percentage'].round(2)
df_temp=df_temp.sort_values('Percentage', ascending=True)
df_temp_pivot=df_temp.pivot(index='Code Policy',columns='Code availability (Yes/No)',values='Counts')
df_temp_pivot=df_temp_pivot.rename(columns={"no":"Code Unavailable","yes":"Code Available"})
df_temp_pivot = df_temp_pivot.reindex(columns=['Code Available', 'Code Unavailable'])
chi2, p, dof, expected = chi2_contingency(df_temp_pivot)
df_temp_pivot=df_temp.pivot(index='Code Policy',columns='Code availability (Yes/No)',values='Percentage')
df_temp_pivot=df_temp_pivot.rename(columns={"no":"Code Unavailable","yes":"Code Available"})
df_temp_pivot = df_temp_pivot.reindex(columns=['Code Available', 'Code Unavailable'])
color=['#56B4E9','#E69F00']
df_temp_pivot.plot(kind='bar', stacked=True, color=color, rot=0, ax=fig_2c,legend=None)
# statistical annotation
y, h, col = 75, 10, 'k'
x1, x2 = 0, 1  # columns  (first column: 0, see plt.xticks())
fig_2c.plot([x1, x1, x2, x2], [y, y+h, y+h, y], lw=5, c=col)
fig_2c.text((x1+x2)*.5, y+h, r"$p = {0:s}$".format(as_si(p,1)), ha='center', va='bottom', color=col, fontsize=fontsize)
fig_2c.set_ylabel("Percentage of manuscripts (%)\n(n=204)",fontsize=fontsize)
fig_2c.set_ylim(0,100)
fig_2c.set_xlabel("Journal policy on code sharing",fontsize=fontsize)
fig_2c.tick_params(axis='both', labelsize=fontsize)

#fig 2d
fig_2d=subfigs[1,1].subplots(1, 1)
df_modified = df.copy()
df_modified['Code Policy']='Unknown'
df_modified['Data Policy']='Unknown'
df_modified.loc[(df_modified['Journal'] == 'Nat_Genet'), 'Code Policy'] = df_journal.loc[df_journal['Journal'] == 'Nature Genetics', 'Code Policy'].item()
df_modified.loc[(df_modified['Journal'] == 'Nat_Genet'), 'Data Policy'] = df_journal.loc[df_journal['Journal'] == 'Nature Genetics', 'Data Policy'].item()

df_modified.loc[(df_modified['Journal'] == 'Genome_Med'), 'Code Policy'] = df_journal.loc[df_journal['Journal'] == 'Genome Medicine', 'Code Policy'].item()
df_modified.loc[(df_modified['Journal'] == 'Genome_Med'), 'Data Policy'] = df_journal.loc[df_journal['Journal'] == 'Genome Medicine', 'Data Policy'].item()

df_modified.loc[(df_modified['Journal'] == 'Genome_Biol'), 'Code Policy'] = df_journal.loc[df_journal['Journal'] == 'Genome Biology', 'Code Policy'].item()
df_modified.loc[(df_modified['Journal'] == 'Genome_Biol'), 'Data Policy'] = df_journal.loc[df_journal['Journal'] == 'Genome Biology', 'Data Policy'].item()

df_modified.loc[(df_modified['Journal'] == 'Nat_Biotechnol'), 'Code Policy'] = df_journal.loc[df_journal['Journal'] == 'Nature Biotechnology', 'Code Policy'].item()
df_modified.loc[(df_modified['Journal'] == 'Nat_Biotechnol'), 'Data Policy'] = df_journal.loc[df_journal['Journal'] == 'Nature Biotechnology', 'Data Policy'].item()


df_modified.loc[(df_modified['Journal'] == 'Nat_Methods'), 'Code Policy'] = df_journal.loc[df_journal['Journal'] == 'Nature Methods', 'Code Policy'].item()
df_modified.loc[(df_modified['Journal'] == 'Nat_Methods'), 'Data Policy'] = df_journal.loc[df_journal['Journal'] == 'Nature Methods', 'Data Policy'].item()

df_modified.loc[(df_modified['Journal'] == 'Nucleic_Acids_Res'), 'Code Policy'] = df_journal.loc[df_journal['Journal'] == 'Nucleic Acids Research', 'Code Policy'].item()
df_modified.loc[(df_modified['Journal'] == 'Nucleic_Acids_Res'), 'Data Policy'] = df_journal.loc[df_journal['Journal'] == 'Nucleic Acids Research', 'Data Policy'].item()

df_modified.loc[(df_modified['Journal'] == 'BMC_Bioinformatics'), 'Code Policy'] = df_journal.loc[df_journal['Journal'] == 'BMC Bioinformatics', 'Code Policy'].item()
df_modified.loc[(df_modified['Journal'] == 'BMC_Bioinformatics'), 'Data Policy'] = df_journal.loc[df_journal['Journal'] == 'BMC Bioinformatics', 'Data Policy'].item()

df_modified.loc[(df_modified['Journal'] == 'Bioinformatics'), 'Code Policy'] = df_journal.loc[df_journal['Journal'] == 'Bioinformatics', 'Code Policy'].item()
df_modified.loc[(df_modified['Journal'] == 'Bioinformatics'), 'Data Policy'] = df_journal.loc[df_journal['Journal'] == 'Bioinformatics', 'Data Policy'].item()


df_modified.loc[df_modified['Data availability (yes/no)'] == 'upon request', 'Data availability (yes/no)'] = 'no'
df_modified.loc[df_modified['Secondary analysis'] == 'Hybrid', 'Secondary analysis'] = 'no'
df_temp=pd.DataFrame({'Counts': df_modified.groupby(['Secondary analysis','Data availability (yes/no)','Data Policy']).size()}).reset_index()
df_temp=df_temp[~(df_temp['Secondary analysis']=='yes')]
#add percentage column 
df_temp['Percentage'] = (df_temp['Counts']/df_temp['Counts'].sum()) * 100
df_temp['Percentage']=df_temp['Percentage'].round(2)
df_temp=df_temp.sort_values('Percentage', ascending=True)
df_temp_pivot=df_temp.pivot(index='Data Policy',columns='Data availability (yes/no)',values='Counts')
df_temp_pivot=df_temp_pivot.rename(columns={"no":"Data unavailable","yes":"Data available"})
df_temp_pivot = df_temp_pivot.reindex(columns=['Data available', 'Data unavailable'])
chi2, p, dof, expected = chi2_contingency(df_temp_pivot)
df_temp_pivot=df_temp.pivot(index='Data Policy',columns='Data availability (yes/no)',values='Percentage')
df_temp_pivot=df_temp_pivot.rename(columns={"no":"Data unavailable","yes":"Data available"})
df_temp_pivot = df_temp_pivot.reindex(columns=['Data available', 'Data unavailable'])
color=['#009E73','#EA526F']
df_temp_pivot.plot(kind='bar', stacked=True, color=color, rot=0,ax=fig_2d,legend=None)
# statistical annotation
y, h, col = 90, 10, 'k'
x1, x2 = 0, 1  # columns  (first column: 0, see plt.xticks())
fig_2d.plot([x1, x1, x2, x2], [y, y+h, y+h, y], lw=5, c=col)
fig_2d.text((x1+x2)*.5, y+h, r"$p = {0:s}$".format(as_si(p,1)), ha='center', va='bottom', color=col, fontsize=fontsize)
fig_2d.set_ylabel("Percentage of manuscripts (%)\n(n=204)",fontsize=fontsize)
fig_2d.set_ylim(0,100)
fig_2d.set_xlabel("Journal policy on data sharing",fontsize=fontsize)
fig_2d.tick_params(axis='both', labelsize=fontsize)

#fig 2e
fig_2e=subfigs[2,0].subplots(1, 1)
df_modified = df.copy()
df_modified['Code Policy']='Unknown'
df_modified['Data Policy']='Unknown'
df_modified.loc[(df_modified['Journal'] == 'Nat_Genet'), 'Code Policy'] = df_journal.loc[df_journal['Journal'] == 'Nature Genetics', 'Code Policy'].item()
df_modified.loc[(df_modified['Journal'] == 'Nat_Genet'), 'Data Policy'] = df_journal.loc[df_journal['Journal'] == 'Nature Genetics', 'Data Policy'].item()

df_modified.loc[(df_modified['Journal'] == 'Genome_Med'), 'Code Policy'] = df_journal.loc[df_journal['Journal'] == 'Genome Medicine', 'Code Policy'].item()
df_modified.loc[(df_modified['Journal'] == 'Genome_Med'), 'Data Policy'] = df_journal.loc[df_journal['Journal'] == 'Genome Medicine', 'Data Policy'].item()

df_modified.loc[(df_modified['Journal'] == 'Genome_Biol'), 'Code Policy'] = df_journal.loc[df_journal['Journal'] == 'Genome Biology', 'Code Policy'].item()
df_modified.loc[(df_modified['Journal'] == 'Genome_Biol'), 'Data Policy'] = df_journal.loc[df_journal['Journal'] == 'Genome Biology', 'Data Policy'].item()

df_modified.loc[(df_modified['Journal'] == 'Nat_Biotechnol'), 'Code Policy'] = df_journal.loc[df_journal['Journal'] == 'Nature Biotechnology', 'Code Policy'].item()
df_modified.loc[(df_modified['Journal'] == 'Nat_Biotechnol'), 'Data Policy'] = df_journal.loc[df_journal['Journal'] == 'Nature Biotechnology', 'Data Policy'].item()


df_modified.loc[(df_modified['Journal'] == 'Nat_Methods'), 'Code Policy'] = df_journal.loc[df_journal['Journal'] == 'Nature Methods', 'Code Policy'].item()
df_modified.loc[(df_modified['Journal'] == 'Nat_Methods'), 'Data Policy'] = df_journal.loc[df_journal['Journal'] == 'Nature Methods', 'Data Policy'].item()

df_modified.loc[(df_modified['Journal'] == 'Nucleic_Acids_Res'), 'Code Policy'] = df_journal.loc[df_journal['Journal'] == 'Nucleic Acids Research', 'Code Policy'].item()
df_modified.loc[(df_modified['Journal'] == 'Nucleic_Acids_Res'), 'Data Policy'] = df_journal.loc[df_journal['Journal'] == 'Nucleic Acids Research', 'Data Policy'].item()

df_modified.loc[(df_modified['Journal'] == 'BMC_Bioinformatics'), 'Code Policy'] = df_journal.loc[df_journal['Journal'] == 'BMC Bioinformatics', 'Code Policy'].item()
df_modified.loc[(df_modified['Journal'] == 'BMC_Bioinformatics'), 'Data Policy'] = df_journal.loc[df_journal['Journal'] == 'BMC Bioinformatics', 'Data Policy'].item()

df_modified.loc[(df_modified['Journal'] == 'Bioinformatics'), 'Code Policy'] = df_journal.loc[df_journal['Journal'] == 'Bioinformatics', 'Code Policy'].item()
df_modified.loc[(df_modified['Journal'] == 'Bioinformatics'), 'Data Policy'] = df_journal.loc[df_journal['Journal'] == 'Bioinformatics', 'Data Policy'].item()
df_modified.loc[df_modified['Secondary analysis'] == 'Hybrid', 'Secondary analysis'] = 'no'
#replace upon request with no in the Data availability column of the data
df_modified.loc[df_modified['Data availability (yes/no)'] == 'upon request', 'Data availability (yes/no)'] = 'no'
df_modified.loc[df_modified['Secondary analysis'] == 'Hybrid', 'Secondary analysis'] = 'no'
#create dataframe for counts data of code availability 
df_temp=pd.DataFrame({'Counts': df_modified.groupby(['Code availability (Yes/No)','PMC_Year','Secondary analysis','Code Policy']).size()}).reset_index()
df_temp=df_temp[~(df_temp['Secondary analysis']=='yes')]

df_temp_mandatory_yes=df_temp[((df_temp['Code Policy']=='Mandatory') & (df_temp['Code availability (Yes/No)']=='yes') )]


df_temp_encouraged_yes=df_temp[((df_temp['Code Policy']=='Encouraged') & (df_temp['Code availability (Yes/No)']=='yes') )]

df_temp_mandatory_yes['Cumulative Percent Increase'] = 100*(
df_temp_mandatory_yes['Counts'].cumsum() / 
df_temp[df_temp['Code Policy']=="Mandatory"]['Counts'].sum())
df_temp_encouraged_yes['Cumulative Percent Increase'] = 100*(df_temp_encouraged_yes['Counts'].cumsum() / df_temp[df_temp['Code Policy']=="Encouraged"]['Counts'].sum())

df_temp=pd.concat([df_temp_mandatory_yes,df_temp_encouraged_yes])
df_temp=df_temp.reset_index()
df_temp=df_temp.drop('index', axis=1)
colors=['#391463','#CA78A6']
ax=sns.lineplot(df_temp, x="PMC_Year", y='Cumulative Percent Increase', hue="Code Policy",ax=fig_2e,palette=colors,linewidth=10)
ax.set_ylabel("Percentage of code available (%) \n(n=204)",fontsize=fontsize)
ax.set_ylim(0,100)
ax.set_xlabel("Year",fontsize=fontsize)
ax.tick_params(axis='both', labelsize=fontsize)
ax.get_legend().set_visible(False)

#fig 2f
fig_2f=subfigs[2,1].subplots(1, 1)
df_modified = df.copy()
df_modified['Code Policy']='Unknown'
df_modified['Data Policy']='Unknown'
df_modified.loc[(df_modified['Journal'] == 'Nat_Genet'), 'Code Policy'] = df_journal.loc[df_journal['Journal'] == 'Nature Genetics', 'Code Policy'].item()
df_modified.loc[(df_modified['Journal'] == 'Nat_Genet'), 'Data Policy'] = df_journal.loc[df_journal['Journal'] == 'Nature Genetics', 'Data Policy'].item()

df_modified.loc[(df_modified['Journal'] == 'Genome_Med'), 'Code Policy'] = df_journal.loc[df_journal['Journal'] == 'Genome Medicine', 'Code Policy'].item()
df_modified.loc[(df_modified['Journal'] == 'Genome_Med'), 'Data Policy'] = df_journal.loc[df_journal['Journal'] == 'Genome Medicine', 'Data Policy'].item()

df_modified.loc[(df_modified['Journal'] == 'Genome_Biol'), 'Code Policy'] = df_journal.loc[df_journal['Journal'] == 'Genome Biology', 'Code Policy'].item()
df_modified.loc[(df_modified['Journal'] == 'Genome_Biol'), 'Data Policy'] = df_journal.loc[df_journal['Journal'] == 'Genome Biology', 'Data Policy'].item()

df_modified.loc[(df_modified['Journal'] == 'Nat_Biotechnol'), 'Code Policy'] = df_journal.loc[df_journal['Journal'] == 'Nature Biotechnology', 'Code Policy'].item()
df_modified.loc[(df_modified['Journal'] == 'Nat_Biotechnol'), 'Data Policy'] = df_journal.loc[df_journal['Journal'] == 'Nature Biotechnology', 'Data Policy'].item()


df_modified.loc[(df_modified['Journal'] == 'Nat_Methods'), 'Code Policy'] = df_journal.loc[df_journal['Journal'] == 'Nature Methods', 'Code Policy'].item()
df_modified.loc[(df_modified['Journal'] == 'Nat_Methods'), 'Data Policy'] = df_journal.loc[df_journal['Journal'] == 'Nature Methods', 'Data Policy'].item()

df_modified.loc[(df_modified['Journal'] == 'Nucleic_Acids_Res'), 'Code Policy'] = df_journal.loc[df_journal['Journal'] == 'Nucleic Acids Research', 'Code Policy'].item()
df_modified.loc[(df_modified['Journal'] == 'Nucleic_Acids_Res'), 'Data Policy'] = df_journal.loc[df_journal['Journal'] == 'Nucleic Acids Research', 'Data Policy'].item()

df_modified.loc[(df_modified['Journal'] == 'BMC_Bioinformatics'), 'Code Policy'] = df_journal.loc[df_journal['Journal'] == 'BMC Bioinformatics', 'Code Policy'].item()
df_modified.loc[(df_modified['Journal'] == 'BMC_Bioinformatics'), 'Data Policy'] = df_journal.loc[df_journal['Journal'] == 'BMC Bioinformatics', 'Data Policy'].item()

df_modified.loc[(df_modified['Journal'] == 'Bioinformatics'), 'Code Policy'] = df_journal.loc[df_journal['Journal'] == 'Bioinformatics', 'Code Policy'].item()
df_modified.loc[(df_modified['Journal'] == 'Bioinformatics'), 'Data Policy'] = df_journal.loc[df_journal['Journal'] == 'Bioinformatics', 'Data Policy'].item()
df_modified.loc[df_modified['Secondary analysis'] == 'Hybrid', 'Secondary analysis'] = 'no'
#replace upon request with no in the Data availability column of the data
df_modified.loc[df_modified['Data availability (yes/no)'] == 'upon request', 'Data availability (yes/no)'] = 'no'
df_modified.loc[df_modified['Secondary analysis'] == 'Hybrid', 'Secondary analysis'] = 'no'
#create dataframe for counts data of code availability 
df_temp=pd.DataFrame({'Counts': df_modified.groupby(['Data availability (yes/no)','PMC_Year','Secondary analysis','Data Policy']).size()}).reset_index()
df_temp=df_temp[~(df_temp['Secondary analysis']=='yes')]

df_temp_encouraged_yes=df_temp[((df_temp['Data Policy']=='Encouraged') & (df_temp['Data availability (yes/no)']=='yes') )]
df_temp_mandatory_yes=df_temp[((df_temp['Data Policy']=='Mandatory') & (df_temp['Data availability (yes/no)']=='yes') )]


df_temp_mandatory_yes['Cumulative Percent Increase'] = 100*(
df_temp_mandatory_yes['Counts'].cumsum() / 
df_temp[df_temp['Data Policy']=="Mandatory"]['Counts'].sum())
df_temp_encouraged_yes['Cumulative Percent Increase'] = 100*(df_temp_encouraged_yes['Counts'].cumsum() / df_temp[df_temp['Data Policy']=="Encouraged"]['Counts'].sum())

df_temp=pd.concat([df_temp_mandatory_yes,df_temp_encouraged_yes])
df_temp=df_temp.reset_index()
df_temp=df_temp.drop('index', axis=1)
colors=['#391463','#CA78A6']
ax=sns.lineplot(df_temp, x="PMC_Year", y='Cumulative Percent Increase', hue="Data Policy",ax=fig_2f,palette=colors,linewidth=10)
ax.set_ylabel("Percentage of data available (%) \n(n=204)",fontsize=fontsize)
ax.set_ylim(0,100)
ax.set_xlabel("Year",fontsize=fontsize)
ax.tick_params(axis='both', labelsize=fontsize)
ax.get_legend().set_visible(False)


# Add labels to each subplot
letter_annotation(fig_2a, -.25, 1, 'a',fontsize)
letter_annotation(fig_2b, -.25, 1, 'b',fontsize)
letter_annotation(fig_2c, -.25, 1, 'c',fontsize)
letter_annotation(fig_2d, -.25, 1, 'd',fontsize)
letter_annotation(fig_2e, -.25, 1, 'e',fontsize)
letter_annotation(fig_2f, -.25, 1, 'f',fontsize)


labels = [mpatches.Patch(color='#E69F00', label="Code unavailable"),
mpatches.Patch(color='#56B4E9', label="Code available"),
mpatches.Patch(color='#EA526F', label="Data unavailable"),
mpatches.Patch(color='#009E73', label="Data available"),
mpatches.Patch(color='#391463', label="Mandatory"),
mpatches.Patch(color='#CA78A6', label="Encouraged"),
] 
fig.legend(handles=labels, 
           loc="lower center",ncol=len(labels),fontsize=fontsize,bbox_to_anchor=(0.5, -.03),frameon=False) 

sns.despine()
fig.savefig('../Figures/fig3.png', format='png', dpi='figure',bbox_inches='tight')
fig.savefig('../Figures/fig3.eps', format='eps', dpi='figure',bbox_inches='tight')
plt.show()

# %% [markdown]
# Supp Figs

# %% [markdown]
## Supplementary Figure 1

# %% [markdown]
## Supplementary Figure 2

# %% [code]
df_temp=pd.DataFrame({'Counts': df.groupby(['Secondary analysis','Data availability (yes/no)']).size()}).reset_index()
df_temp.loc[df_temp['Secondary analysis'] == 'hybrid', 'Secondary analysis'] = 'Hybrid'
df_temp['Analysis']='Unknown'
df_temp.loc[df_temp['Secondary analysis'] == 'yes', 'Analysis'] = 'Secondary Analysis'
df_temp.loc[df_temp['Secondary analysis'] == 'Hybrid', 'Analysis'] = 'Both'
df_temp.loc[df_temp['Secondary analysis'] == 'no', 'Analysis'] = 'Primary Analysis'
#df_temp.loc[df_temp['Secondary analysis'] == 'Hybrid', 'Secondary analysis'] = 'yes'
df_temp = df_temp.drop('Secondary analysis', axis=1)

df_temp.loc[df_temp['Data availability (yes/no)'] == 'no', 'Data availability (yes/no)'] = 'No'
df_temp.loc[df_temp['Data availability (yes/no)'] == 'upon request', 'Data availability (yes/no)'] = 'Upon Request'
df_temp.loc[df_temp['Data availability (yes/no)'] == 'yes', 'Data availability (yes/no)'] = 'Yes'


#dealing with both value for Analysis column
df_temp.loc[2,'Counts'] += df_temp.loc[0,'Counts']
df_temp.loc[4,'Counts'] += df_temp.loc[1,'Counts']
df_temp = df_temp.drop(0)
df_temp = df_temp.drop(1)


df_temp['Percentage'] = (df_temp['Counts']/df_temp['Counts'].sum()) * 100
df_temp['Percentage']=df_temp['Percentage'].round(2)

df_temp=df_temp.reset_index()
df_temp=df_temp.drop('index', axis=1)

df_temp=df_temp.sort_values('Percentage', ascending=True)

df_temp

# %% [code]
plt.figure(figsize=(31.25, 31.25))
fontsize=28
plt.rcParams.update({'font.size': fontsize})
rcParams['font.family'] = 'sans-serif'
sns.set_context("paper",font_scale=1)
color=['#CA78A6','#EA526F','#009E73']
sns.barplot(data=df_temp, x='Data availability (yes/no)',y='Percentage', ci=None,palette=color)
plt.xlabel("Data Availability",fontsize=fontsize)
plt.ylabel("Percentage of primary analyses manuscripts (%)",fontsize=fontsize)
plt.tick_params(axis='both', labelsize=fontsize)
sns.despine()
plt.savefig('../Figures/sup2.png', format='png', dpi='figure',bbox_inches='tight')
fig.savefig('../Figures/sup2.eps', format='eps', dpi='figure',bbox_inches='tight')
plt.show()

# %% [markdown]
## Supplementary Figure 3

# %% [code]
#create dataframe for counts data of code availability 
df_temp=pd.DataFrame({'Counts': df.groupby(['Data availability statement (yes/no)','Code availability statement (Yes/No)','Secondary analysis']).size()}).reset_index()
#filter df_temp to only have primary studies 
df_temp=df_temp[~(df_temp['Secondary analysis']=='yes')]

df_temp.loc[5,'Counts'] += df_temp.loc[4,'Counts']
df_temp.loc[8,'Counts'] += df_temp.loc[7,'Counts']
df_temp = df_temp.drop(4)
df_temp = df_temp.drop(7)
#create percentage column
df_temp['Percentage'] = (df_temp['Counts']/df_temp['Counts'].sum()) * 100
df_temp['Percentage']=df_temp['Percentage'].round(2)
df_temp


# %% [code]
# Use the venn2 function
plt.figure(figsize=(31.25, 31.25))
fontsize=28
plt.rcParams.update({'font.size': fontsize})
rcParams['font.family'] = 'sans-serif'
colors = ['#009E73', '#56B4E9','#CC79A7']
venn=venn2_unweighted(subsets = (df_temp['Counts'][5], df_temp['Counts'][2], df_temp['Counts'][8]), set_labels = ('Data Availability Statement (Yes)', 'Code Availability Statement (Yes)'))
venn.get_patch_by_id('10').set_facecolor(colors[0])
venn.get_patch_by_id('01').set_facecolor(colors[1])
venn.get_patch_by_id('11').set_facecolor(colors[2])
for text in venn.set_labels:
    text.set_fontsize(fontsize)
for x in range(len(venn.subset_labels)):
    if venn.subset_labels[x] is not None:
        venn.subset_labels[x].set_fontsize(fontsize)

plt.savefig('../Figures/sup3.png', format='png', dpi='figure',bbox_inches='tight')
fig.savefig('../Figures/sup3.eps', format='eps', dpi='figure',bbox_inches='tight')
plt.show()

# %% [markdown]
## Supplementary Figure 4

# %% [code]

#replace upon request with no in the Data availability column of the data
df_modified = df.copy()
df_modified.loc[df_modified['Data availability (yes/no)'] == 'upon request', 'Data availability (yes/no)'] = 'no'
df_modified.loc[df_modified['Secondary analysis'] == 'Hybrid', 'Secondary analysis'] = 'no'
#create dataframe for counts data of data availability and code availability, pmc_year, and analysis type 
df_temp=pd.DataFrame({'Counts': df_modified.groupby(['Data availability (yes/no)','Code availability (Yes/No)','PMC_Year','Secondary analysis']).size()}).reset_index()

#filter df_temp to only have rows where data and code are available, only data shared, and only code shared 
df_temp=df_temp[~((df_temp['Data availability (yes/no)']=='no') & (df_temp['Code availability (Yes/No)']=='no'))]
#filter df_temp to only have primary studies 
df_temp=df_temp[~(df_temp['Secondary analysis']=='yes')]
#create percentage column
df_temp['Percent Increase'] = (df_temp['Counts']/204) * 100
#df_temp['Cumulative Percent Increase']=df_temp['Percent Increase'].cumsum()
#df_temp['Percentage']=df_temp['Percentage'].round(2)
#df_temp['Cumulative Percent Increase']=df_temp['Cumulative Percent Increase'].round(2)
#Create labels column
df_temp['Labels']='Unknown'
df_temp.loc[(df_temp['Data availability (yes/no)'] == 'yes') & (df_temp['Code availability (Yes/No)']=='yes'), 'Labels'] = 'Data and Code Both Shared'
df_temp.loc[(df_temp['Data availability (yes/no)'] == 'yes') & (df_temp['Code availability (Yes/No)']=='no'), 'Labels'] = 'Only Data Shared'
df_temp.loc[(df_temp['Data availability (yes/no)'] == 'no') & (df_temp['Code availability (Yes/No)']=='yes'), 'Labels'] = 'Only Code Shared'

df_temp


# %% [code]
df_stacked = df_temp[['Labels', 'Percent Increase', 'PMC_Year']]
df_stacked=df_stacked.pivot(index='PMC_Year',columns='Labels', values='Percent Increase')
df_stacked=df_stacked.fillna(0)
df_stacked['Data and Code Both Shared']=df_stacked['Data and Code Both Shared'].cumsum()
df_stacked['Data and Code Both Shared']=df_stacked['Data and Code Both Shared'].round(2)
df_stacked['Only Code Shared']=df_stacked['Only Code Shared'].cumsum()
df_stacked['Only Code Shared']=df_stacked['Only Code Shared'].round(2)
df_stacked['Only Data Shared']=df_stacked['Only Data Shared'].cumsum()
df_stacked['Only Data Shared']=df_stacked['Only Data Shared'].round(2)
df_stacked

# %% [code]
plt.figure(figsize=(31.25, 31.25))
fontsize=28
plt.rcParams.update({'font.size': fontsize})
rcParams['font.family'] = 'sans-serif'
sns.set_context("paper",font_scale=1)

# create stacked bar chart for monthly temperatures
df_stacked.plot(kind='bar', stacked=True,color=['#CC79A7','#56B4E9','#009E73'], rot=0,figsize=(31.25, 31.25))
plt.ylim([0, 100])
# labels for x & y axis
plt.xlabel("Years",fontsize=fontsize)
plt.ylabel("Primary analysis manuscript  (%)",fontsize=fontsize)
plt.legend(loc='upper right', bbox_to_anchor=(1, 1),frameon=False,fontsize=fontsize)
plt.tick_params(axis='both', labelsize=fontsize)
sns.despine()
plt.savefig('../Figures/sup4.png', format='png', dpi='figure',bbox_inches='tight')
plt.savefig('../Figures/sup4.eps', format='eps', dpi='figure',bbox_inches='tight')
plt.show()

# %% [markdown]
## Supplementary Figure 5

# %% [code]
#replace upon request with no in the Data availability column of the data
df_modified = df.copy()
df_modified.loc[df_modified['Data availability (yes/no)'] == 'upon request', 'Data availability (yes/no)'] = 'no'
df_modified.loc[df_modified['Secondary analysis'] == 'Hybrid', 'Secondary analysis'] = 'no'
#create dataframe for counts data of code availability 
df_temp=pd.DataFrame({'Counts': df_modified.groupby(['Data availability (yes/no)','PMC_Year','Secondary analysis']).size()}).reset_index()

#filter df_temp to only have rows where data and code are available, only data shared, and only code shared 
df_temp=df_temp[~((df_temp['Data availability (yes/no)']=='no'))]
#filter df_temp to only have primary studies 
#df_temp=df_temp[~(df_temp['Secondary analysis']=='yes')]
#create percentage column
df_temp['Percent Increase'] = (df_temp['Counts']/204) * 100
df_temp['Cumulative Percent Increase']=df_temp['Percent Increase'].cumsum()
df_temp['Cumulative Percent Increase']=df_temp['Cumulative Percent Increase'].round(2)

df_temp=df_temp.reset_index()
df_temp=df_temp.drop('index', axis=1)
df_temp

# %% [code]
plt.figure(figsize=(31.25, 31.25))
fontsize=28
plt.rcParams.update({'font.size': fontsize})
rcParams['font.family'] = 'sans-serif'
sns.set_context("paper",font_scale=1)
colors = ['#009E73']
sns.barplot(data=df_temp, x='PMC_Year', y='Cumulative Percent Increase',palette=colors )

for index, row in df_temp.iterrows():
    plt.annotate(f'{row["Cumulative Percent Increase"]:.2f}%', xy=(index, row['Cumulative Percent Increase']),
                 xytext=(0, 5), textcoords='offset points', ha='center', va='bottom',fontsize=fontsize)
sns.despine()
plt.xlabel("Year",fontsize=fontsize)
plt.ylabel("Cumulative data-sharing\nprimary analysis manuscript growth (%)",fontsize=fontsize)
plt.ylim([0, 100])
plt.tick_params(axis='both', labelsize=fontsize)
sns.despine()
plt.savefig('../Figures/sup5.png', format='png', dpi='figure')
fig.savefig('../Figures/sup5.eps', format='eps', dpi='figure',bbox_inches='tight')
plt.show()

# %% [markdown]
## Supplementary Figure 6

# %% [code]
#create dataframe for counts data of code availability 
df_modified = df.copy()
#df_modified.loc[df_modified['Data availability (yes/no)'] == 'upon request', 'Data availability (yes/no)'] = 'no'
df_modified.loc[df_modified['Secondary analysis'] == 'Hybrid', 'Secondary analysis'] = 'no'
df_temp=pd.DataFrame({'Counts': df_modified.groupby(['Code availability (Yes/No)','PMC_Year','Secondary analysis']).size()}).reset_index()

#filter df_temp to only have rows where data and code are available, only data shared, and only code shared 
df_temp=df_temp[~((df_temp['Code availability (Yes/No)']=='no'))]
#filter df_temp to only have primary studies 
df_temp=df_temp[~(df_temp['Secondary analysis']=='yes')]
#create percentage column
df_temp['Percent Increase'] = (df_temp['Counts']/453) * 100
df_temp['Cumulative Percent Increase']=df_temp['Percent Increase'].cumsum()
df_temp['Cumulative Percent Increase']=df_temp['Cumulative Percent Increase'].round(2)
df_temp=df_temp.reset_index()
df_temp=df_temp.drop('index', axis=1)
df_temp

# %% [code]
plt.figure(figsize=(31.25, 31.25))
fontsize=28
plt.rcParams.update({'font.size': fontsize})
rcParams['font.family'] = 'sans-serif'
sns.set_context("paper",font_scale=1)
colors = ['#56B4E9']
sns.barplot(data=df_temp, x='PMC_Year', y='Cumulative Percent Increase', palette=colors)

for index, row in df_temp.iterrows():
    plt.annotate(f'{row["Cumulative Percent Increase"]:.2f}%', xy=(index, row['Cumulative Percent Increase']),
                 xytext=(0, 5), textcoords='offset points', ha='center', va='bottom',fontsize=fontsize)
sns.despine()
plt.xlabel("Year",fontsize=fontsize)
plt.ylabel("Cumulative code-sharing\nprimary analysis manuscript growth (%)",fontsize=fontsize)
plt.ylim([0, 100])
plt.tick_params(axis='both', labelsize=fontsize)
plt.savefig('../Figures/sup6.png', format='png', dpi='figure',bbox_inches='tight')
fig.savefig('../Figures/sup6.eps', format='eps', dpi='figure',bbox_inches='tight')
plt.show()

# %% [markdown]
## Supplementary Figure 7

# %% [code]
df_temp['Counts'].sum()

# %% [code]
#create dataframe for counts data of code availability 
df_modified = df.copy()
#df_modified.loc[df_modified['Data availability (yes/no)'] == 'upon request', 'Data availability (yes/no)'] = 'no'
df_modified.loc[df_modified['Secondary analysis'] == 'Hybrid', 'Secondary analysis'] = 'no'
df_temp=pd.DataFrame({'Counts': df_modified.groupby(['Code availability (Yes/No)','PMC_Year','Secondary analysis']).size()}).reset_index()

#filter df_temp to only have rows where data and code are available, only data shared, and only code shared 
df_temp=df_temp[~((df_temp['Code availability (Yes/No)']=='no'))]
#filter df_temp to only have primary studies 
df_temp=df_temp[(df_temp['Secondary analysis']=='yes')]
#create percentage column
df_temp['Percent Increase'] = (df_temp['Counts']/453) * 100
df_temp['Cumulative Percent Increase']=df_temp['Percent Increase'].cumsum()
df_temp['Cumulative Percent Increase']=df_temp['Cumulative Percent Increase'].round(2)
df_temp=df_temp.reset_index()
df_temp=df_temp.drop('index', axis=1)
df_temp

# %% [code]
plt.figure(figsize=(31.25, 31.25))
fontsize=28
plt.rcParams.update({'font.size': fontsize})
rcParams['font.family'] = 'sans-serif'
sns.set_context("paper",font_scale=1)
colors = ['#56B4E9']
sns.barplot(data=df_temp, x='PMC_Year', y='Cumulative Percent Increase', palette=colors)

for index, row in df_temp.iterrows():
    plt.annotate(f'{row["Cumulative Percent Increase"]:.2f}%', xy=(index, row['Cumulative Percent Increase']),
                 xytext=(0, 5), textcoords='offset points', ha='center', va='bottom',fontsize=fontsize)
sns.despine()
plt.xlabel("Year",fontsize=fontsize)
plt.ylabel("Cumulative code-sharing\n secondary analysis manuscript growth (%)",fontsize=fontsize)
plt.ylim([0, 100])
plt.tick_params(axis='both', labelsize=fontsize)
plt.savefig('../Figures/sup7.png', format='png', dpi='figure',bbox_inches='tight')
fig.savefig('../Figures/sup7.eps', format='eps', dpi='figure',bbox_inches='tight')
plt.show()

# %% [markdown]
## Supplementary Figure 8

# %% [code]
#create dataframe of counts
#df_temp=pd.DataFrame({'Counts': df['If Data availability = yes, where do they share data? (SRA/GEO/other)','Secondary analysis'].value_counts()}).reset_index()
df_temp=pd.DataFrame({'Counts': df.groupby(['Secondary analysis','If Data availability = yes, where do they share data? (SRA/GEO/other)']).size()}).reset_index()
#ensure data only contains primary analysis studies 
df_temp=df_temp[~(df_temp['Secondary analysis']=='yes')]

#merge hybrid row into the Other category for no 
df_temp.loc[3,'Counts'] += df_temp.loc[0,'Counts']
df_temp = df_temp.drop(0)

#adding SRA,GSE to SRA and GSE Counts
df_temp.loc[4,'Counts'] += df_temp.loc[5,'Counts']
df_temp.loc[2,'Counts'] += df_temp.loc[5,'Counts']
df_temp = df_temp.drop(5)


#adding SRA,GEO to SRA and GEO Counts
df_temp.loc[4,'Counts'] += df_temp.loc[6,'Counts']
df_temp.loc[1,'Counts'] += df_temp.loc[6,'Counts']
df_temp = df_temp.drop(6)

#adding SRA,Other to SRA and Other Counts 
df_temp.loc[4,'Counts'] += df_temp.loc[7,'Counts']
df_temp.loc[3,'Counts'] += df_temp.loc[7,'Counts']
df_temp = df_temp.drop(7)

#rename columns
df_temp=df_temp.rename(columns={"If Data availability = yes, where do they share data? (SRA/GEO/other)":"Data Repository"})

#add percentage column 
df_temp['Percentage'] = (df_temp['Counts']/df_temp['Counts'].sum()) * 100
df_temp['Percentage']=df_temp['Percentage'].round(2)

#sort by percentage 
df_temp=df_temp.sort_values('Percentage', ascending=False)
#drop secondary analysis column 
df_temp=df_temp.drop('Secondary analysis', axis=1)

df_temp=df_temp.reset_index()
df_temp=df_temp.drop('index', axis=1)
df_temp

# %% [code]
plt.figure(figsize=(31.25, 31.25))
fontsize=28
plt.rcParams.update({'font.size': fontsize})
rcParams['font.family'] = 'sans-serif'
sns.set_context("paper",font_scale=1)
colors = ["#009E73"]
sns.barplot(data=df_temp, x='Percentage',y='Data Repository',palette=colors)
for index, row in df_temp.iterrows():
    plt.annotate(f'{row["Percentage"]}%', xy=(row['Percentage'],index),ha='left', va='top', fontsize=fontsize)
plt.xlabel("Percentage of primary analysis (%)", fontsize=fontsize)
plt.ylabel("Data repository", fontsize=fontsize)
plt.tick_params(axis='both', labelsize=fontsize)
sns.despine()
plt.savefig('../Figures/sup8.png', format='png', dpi='figure',bbox_inches='tight')
fig.savefig('../Figures/sup8.eps', format='eps', dpi='figure',bbox_inches='tight')
plt.show()

# %% [markdown]
## Supplementary Figure 9

# %% [code]
df_data_avail=pd.DataFrame({'Counts': df['Data availability (yes/no)'].value_counts()}).reset_index()
#rename columns
df_data_avail=df_data_avail.rename(columns={"index":"Data availability (yes/no)"})

#add percentage column 
df_data_avail['Percentage'] = (df_data_avail['Counts']/df_data_avail['Counts'].sum()) * 100
df_data_avail['Percentage']=df_data_avail['Percentage'].round(2)
df_data_avail

# %% [code]
df_data_avail_statement=pd.DataFrame({'Counts': df['Data availability statement (yes/no)'].value_counts()}).reset_index()
df_data_avail_statement=df_data_avail_statement.rename(columns={"index":"Data availability statement (yes/no)"})

#add percentage column 
df_data_avail_statement['Percentage'] = (df_data_avail_statement['Counts']/df_data_avail_statement['Counts'].sum()) * 100
df_data_avail_statement['Percentage']=df_data_avail_statement['Percentage'].round(2)
df_data_avail_statement

# %% [code]
df_temp=pd.DataFrame({'Counts': df.groupby(['Data availability statement (yes/no)','Data availability (yes/no)']).size()}).reset_index()
df_temp.loc[df_temp['Data availability statement (yes/no)'] == 'yes', 'Data availability statement (yes/no)'] = 'Data availability\nstatement given\n(' + str(df_data_avail_statement['Percentage'][0]) + '%)'
df_temp.loc[df_temp['Data availability statement (yes/no)'] == 'no', 'Data availability statement (yes/no)'] = 'Data availability\nstatement not given\n(' + str(df_data_avail_statement['Percentage'][1]) +'%)'
df_temp.loc[df_temp['Data availability (yes/no)'] == 'no', 'Data availability (yes/no)'] = 'Data unavailable\n(' + str(df_data_avail['Percentage'][1]) + '%)'
df_temp.loc[df_temp['Data availability (yes/no)'] == 'yes', 'Data availability (yes/no)'] = 'Data available\n(' + str(df_data_avail['Percentage'][0]) + '%)'
df_temp.loc[df_temp['Data availability (yes/no)'] == 'upon request', 'Data availability (yes/no)'] = 'Upon request\n(' + str(df_data_avail['Percentage'][2]) + '%)'
#add percentage column 
df_temp['Percentage'] = (df_temp['Counts']/df_temp['Counts'].sum()) * 100
df_temp['Percentage']=df_temp['Percentage'].round(2)

df_temp

# %% [code]
plt.figure(figsize=(31.25, 31.25))
fontsize=28
plt.rcParams.update({'font.size': fontsize})
rcParams['font.family'] = 'sans-serif'
category_labels = [
    'Data availability\nstatement not given\n(' + str(df_data_avail_statement['Percentage'][1]) +'%)',
    'Data availability\nstatement given\n(' + str(df_data_avail_statement['Percentage'][0]) + '%)',
    'Data unavailable\n(' + str(df_data_avail['Percentage'][1]) + '%)',
    'Data available\n(' + str(df_data_avail['Percentage'][0]) + '%)',
    'Upon request\n(' + str(df_data_avail['Percentage'][2]) + '%)'
]
colors = ["#EA526F","#009E73","#EA526F","#009E73","#CA78A6"]
#colors = ["#fe2626","#21a0fc","#eef91a","#40ee40","#b09ed7"]
color_dict = {}
for i, label in enumerate(category_labels):
    color_dict[label] = colors[i]

sankey(
    left=df_temp['Data availability statement (yes/no)'], right=df_temp['Data availability (yes/no)'],  aspect=20,  rightWeight=df_temp['Counts'].values.astype(float), leftWeight=df_temp['Counts'].values.astype(float),
    fontsize=fontsize,colorDict=color_dict
)
plt.savefig('../Figures/sup9.png', format='png', dpi='figure')
fig.savefig('../Figures/sup9.eps', format='eps', dpi='figure',bbox_inches='tight')


# %% [markdown]
## Supplementary Figure 10

# %% [code]
df_modified = df.copy()
df_modified.loc[df_modified['If yes, notebook/Rmd'] == 'no ', 'If yes, notebook/Rmd'] = 'no'
df_modified.loc[df_modified['If yes, notebook/Rmd'] == 'uncertain', 'If yes, notebook/Rmd'] = 'no'
df_modified.loc[df_modified['If yes, notebook/Rmd'] == 'yes', 'If yes, notebook/Rmd'] = 'Rmd'
df_modified.loc[df_modified['If yes, notebook/Rmd'] == 'notebook', 'If yes, notebook/Rmd'] = 'Notebook'
df_modified=df_modified.fillna('no')
df_temp=pd.DataFrame({'Counts': df_modified['If yes, notebook/Rmd'].value_counts()}).reset_index()
df_temp=df_temp.rename(columns={"index":"Format"})
df_temp.loc[df_temp['Format']=='no', 'Format'] = 'Other'
df_temp.loc[df_temp['Format']=='Rmd', 'Format'] = 'RMD'
#add percentage column 
df_temp['Percentage'] = (df_temp['Counts']/df_temp['Counts'].sum()) * 100
df_temp['Percentage']=df_temp['Percentage'].round(2)
#df_temp=df_temp[~((df_temp['Format']=='no'))]
df_temp

# %% [code]
plt.figure(figsize=(31.25, 31.25))
sns.set_style("white")
sns.set_context("paper",font_scale=1)
rcParams['font.family'] = 'sans-serif'
fontsize=28
plt.rcParams.update({'font.size': fontsize})
colors = ['#56B4E9']
sns.barplot(data=df_temp, x='Format',y='Percentage', palette=colors)
plt.xlabel("Code sharing format (n=453)",fontsize=fontsize)
plt.ylabel("Percentage (%)",fontsize=fontsize)
plt.tick_params(axis='both', labelsize=fontsize)
plt.ylim(0,100)
sns.despine()
plt.savefig('../Figures/sup10.png', format='png', dpi='figure',bbox_inches='tight')
fig.savefig('../Figures/sup10.eps', format='eps', dpi='figure',bbox_inches='tight')
plt.show()

# %% [markdown]
## Supplementary Figure 11

# %% [code]
df_journal=pd.read_csv("../data/journal_data.csv")
df_journal

# %% [code]
df_modified = df.copy()
df_modified['Code Policy']='Unknown'
df_modified['Data Policy']='Unknown'
df_modified.loc[(df_modified['Journal'] == 'Nat_Genet'), 'Code Policy'] = df_journal.loc[df_journal['Journal'] == 'Nature Genetics', 'Code Policy'].item()
df_modified.loc[(df_modified['Journal'] == 'Nat_Genet'), 'Data Policy'] = df_journal.loc[df_journal['Journal'] == 'Nature Genetics', 'Data Policy'].item()

df_modified.loc[(df_modified['Journal'] == 'Genome_Med'), 'Code Policy'] = df_journal.loc[df_journal['Journal'] == 'Genome Medicine', 'Code Policy'].item()
df_modified.loc[(df_modified['Journal'] == 'Genome_Med'), 'Data Policy'] = df_journal.loc[df_journal['Journal'] == 'Genome Medicine', 'Data Policy'].item()

df_modified.loc[(df_modified['Journal'] == 'Genome_Biol'), 'Code Policy'] = df_journal.loc[df_journal['Journal'] == 'Genome Biology', 'Code Policy'].item()
df_modified.loc[(df_modified['Journal'] == 'Genome_Biol'), 'Data Policy'] = df_journal.loc[df_journal['Journal'] == 'Genome Biology', 'Data Policy'].item()

df_modified.loc[(df_modified['Journal'] == 'Nat_Biotechnol'), 'Code Policy'] = df_journal.loc[df_journal['Journal'] == 'Nature Biotechnology', 'Code Policy'].item()
df_modified.loc[(df_modified['Journal'] == 'Nat_Biotechnol'), 'Data Policy'] = df_journal.loc[df_journal['Journal'] == 'Nature Biotechnology', 'Data Policy'].item()


df_modified.loc[(df_modified['Journal'] == 'Nat_Methods'), 'Code Policy'] = df_journal.loc[df_journal['Journal'] == 'Nature Methods', 'Code Policy'].item()
df_modified.loc[(df_modified['Journal'] == 'Nat_Methods'), 'Data Policy'] = df_journal.loc[df_journal['Journal'] == 'Nature Methods', 'Data Policy'].item()

df_modified.loc[(df_modified['Journal'] == 'Nucleic_Acids_Res'), 'Code Policy'] = df_journal.loc[df_journal['Journal'] == 'Nucleic Acids Research', 'Code Policy'].item()
df_modified.loc[(df_modified['Journal'] == 'Nucleic_Acids_Res'), 'Data Policy'] = df_journal.loc[df_journal['Journal'] == 'Nucleic Acids Research', 'Data Policy'].item()

df_modified.loc[(df_modified['Journal'] == 'BMC_Bioinformatics'), 'Code Policy'] = df_journal.loc[df_journal['Journal'] == 'BMC Bioinformatics', 'Code Policy'].item()
df_modified.loc[(df_modified['Journal'] == 'BMC_Bioinformatics'), 'Data Policy'] = df_journal.loc[df_journal['Journal'] == 'BMC Bioinformatics', 'Data Policy'].item()

df_modified.loc[(df_modified['Journal'] == 'Bioinformatics'), 'Code Policy'] = df_journal.loc[df_journal['Journal'] == 'Bioinformatics', 'Code Policy'].item()
df_modified.loc[(df_modified['Journal'] == 'Bioinformatics'), 'Data Policy'] = df_journal.loc[df_journal['Journal'] == 'Bioinformatics', 'Data Policy'].item()
df_modified.loc[df_modified['Secondary analysis'] == 'Hybrid', 'Secondary analysis'] = 'no'

# %% [code]
df_temp=pd.DataFrame({'Counts': df_modified.groupby(['Code availability (Yes/No)','Code Policy']).size()}).reset_index()
#add percentage column 
df_temp['Percentage'] = (df_temp['Counts']/df_temp['Counts'].sum()) * 100
df_temp['Percentage']=df_temp['Percentage'].round(2)
df_temp=df_temp.sort_values('Percentage', ascending=True)
df_temp

# %% [code]
df_temp_pivot=df_temp.pivot(index='Code Policy',columns='Code availability (Yes/No)',values='Counts')
df_temp_pivot=df_temp_pivot.rename(columns={"no":"Code unavailable","yes":"Code available"})
df_temp_pivot = df_temp_pivot.reindex(columns=['Code available', 'Code unavailable'])
df_temp_pivot

# %% [code]

# Perform chi-squared test
chi2, p, dof, expected = chi2_contingency(df_temp_pivot)

# Display the test results
print("Chi-squared statistic:", chi2)
print("P-value:", p)

# %% [markdown]
### OR for How likely were articles to share their code if the journal only encouraged sharing code

# %% [code]
#stat=odds_ratio([[63,108],[163,119]])
stat=odds_ratio([df_temp_pivot.values[0],df_temp_pivot.values[1]])
res = fisher_exact(df_temp_pivot.values, alternative='two-sided')
print(stat.statistic,res.pvalue)

# %% [markdown]
### OR for How likely were articles to share their code if the journal mandated code sharing

# %% [code]
#stat=odds_ratio([[63,108],[163,119]])
stat=odds_ratio([df_temp_pivot.values[1],df_temp_pivot.values[0]])
res = fisher_exact(df_temp_pivot.values, alternative='two-sided')
print(stat.statistic,res.pvalue)

# %% [code]
plt.figure(figsize=(31.25, 31.25))
fontsize=28
plt.rcParams.update({'font.size': fontsize})
rcParams['font.family'] = 'sans-serif'
sns.set_context("paper",font_scale=1)
color=['#56B4E9','#E69F00']
sns.barplot(data=df_temp, x='Code Policy', y='Percentage',hue='Code availability (Yes/No)', ci=None,palette=color)
plt.legend(labels=['Code available','Code unavailable'])
# statistical annotation
y, h, col = df_temp['Percentage'].max()+10, 10, 'k'
x1, x2 = 0, 1  # columns  (first column: 0, see plt.xticks())
plt.plot([x1, x1, x2, x2], [y, y+h, y+h, y], lw=1.5, c=col)
plt.text((x1+x2)*.5, y+h, r"$p = {0:s}$".format(as_si(p,2)), ha='center', va='bottom', color=col, fontsize=fontsize)

sns.despine()
plt.ylabel("Percentage of code shared in all studies\n(n=453)",fontsize=fontsize)
plt.ylim(0,100)
plt.xlabel("Journal policy on code sharing",fontsize=fontsize)
plt.tick_params(axis='both', labelsize=fontsize)

plt.savefig('../Figures/sup11.png', format='png', dpi='figure')
fig.savefig('../Figures/sup11.eps', format='eps', dpi='figure',bbox_inches='tight')
plt.show()

# %% [markdown]
## Supplementary Table 1

# %% [code]
#replace upon request with no in the Data availability column of the data
df_modified = df.copy()
#create dataframe of counts
df_temp=pd.DataFrame({'Counts': df_modified['If Code availability = yes, where do they share code (supplementary/ GitHub/ other)'].value_counts()}).reset_index()
#rename columns
df_temp=df_temp.rename(columns={"index":"Source"})
#adding Github,Zenodo to Github and Zenodo Counts 
df_temp.loc[df_temp['Source']=='GitHub','Counts'] += int(df_temp.loc[df_temp['Source']=='GitHub, Zenodo','Counts'])
df_temp.loc[df_temp['Source']=='Zenodo','Counts'] += int(df_temp.loc[df_temp['Source']=='GitHub, Zenodo','Counts'])
df_temp = df_temp.drop(df_temp.loc[df_temp['Source']=='GitHub, Zenodo'].index[0])

#adding Github,Supplementary to Github and Supplementary Counts
df_temp.loc[df_temp['Source']=='GitHub','Counts'] += int(df_temp.loc[df_temp['Source']=='GitHub, Supplementary','Counts'])
df_temp.loc[df_temp['Source']=='Supplementary','Counts'] += int(df_temp.loc[df_temp['Source']=='GitHub, Supplementary','Counts'])
df_temp = df_temp.drop(df_temp.loc[df_temp['Source']=='GitHub, Supplementary'].index[0])

#adding Website,Github to Github and Website Counts
df_temp.loc[df_temp['Source']=='GitHub','Counts'] += int(df_temp.loc[df_temp['Source']=='Website, Github','Counts'])
df_temp.loc[df_temp['Source']=='Website','Counts'] += int(df_temp.loc[df_temp['Source']=='Website, Github','Counts'])
df_temp = df_temp.drop(df_temp.loc[df_temp['Source']=='Website, Github'].index[0])

#drop NA row
df_temp = df_temp.drop(df_temp.loc[df_temp['Source']=='NA'].index[0])


#add percentage column 
df_temp['Percentage'] = (df_temp['Counts']/df_temp['Counts'].sum()) * 100
df_temp['Percentage']=df_temp['Percentage'].round(2)

#sort data by percentage
df_temp=df_temp.sort_values('Percentage', ascending=True)

df_temp=df_temp.reset_index()
df_temp=df_temp.drop('index', axis=1)
df_temp

# %% [markdown]
### Figure for Supplementary Table 1 

# %% [code]
#replace upon request with no in the Data availability column of the data
df_modified = df.copy()
df_modified.loc[df_modified['If Code availability = yes, where do they share code (supplementary/ GitHub/ other)'] == 'Downloadable File', 'If Code availability = yes, where do they share code (supplementary/ GitHub/ other)'] = 'Other'
df_modified.loc[df_modified['If Code availability = yes, where do they share code (supplementary/ GitHub/ other)'] == 'GitLab', 'If Code availability = yes, where do they share code (supplementary/ GitHub/ other)'] = 'Other'
df_modified.loc[df_modified['If Code availability = yes, where do they share code (supplementary/ GitHub/ other)'] == 'CRAN', 'If Code availability = yes, where do they share code (supplementary/ GitHub/ other)'] = 'Other'
df_modified.loc[df_modified['If Code availability = yes, where do they share code (supplementary/ GitHub/ other)'] == 'Bioconductor', 'If Code availability = yes, where do they share code (supplementary/ GitHub/ other)'] = 'Other'
df_modified.loc[df_modified['If Code availability = yes, where do they share code (supplementary/ GitHub/ other)'] == '10xGenomics', 'If Code availability = yes, where do they share code (supplementary/ GitHub/ other)'] = 'Other'

#create dataframe of counts
df_temp=pd.DataFrame({'Counts': df_modified['If Code availability = yes, where do they share code (supplementary/ GitHub/ other)'].value_counts()}).reset_index()
#rename columns
df_temp=df_temp.rename(columns={"index":"Source"})
#adding Github,Zenodo to Github and Zenodo Counts 
df_temp.loc[df_temp['Source']=='GitHub','Counts'] += int(df_temp.loc[df_temp['Source']=='GitHub, Zenodo','Counts'])
df_temp.loc[df_temp['Source']=='Zenodo','Counts'] += int(df_temp.loc[df_temp['Source']=='GitHub, Zenodo','Counts'])
df_temp = df_temp.drop(df_temp.loc[df_temp['Source']=='GitHub, Zenodo'].index[0])

#adding Github,Supplementary to Github and Supplementary Counts
df_temp.loc[df_temp['Source']=='GitHub','Counts'] += int(df_temp.loc[df_temp['Source']=='GitHub, Supplementary','Counts'])
df_temp.loc[df_temp['Source']=='Supplementary','Counts'] += int(df_temp.loc[df_temp['Source']=='GitHub, Supplementary','Counts'])
df_temp = df_temp.drop(df_temp.loc[df_temp['Source']=='GitHub, Supplementary'].index[0])

#adding Website,Github to Github and Website Counts
df_temp.loc[df_temp['Source']=='GitHub','Counts'] += int(df_temp.loc[df_temp['Source']=='Website, Github','Counts'])
df_temp.loc[df_temp['Source']=='Website','Counts'] += int(df_temp.loc[df_temp['Source']=='Website, Github','Counts'])
df_temp = df_temp.drop(df_temp.loc[df_temp['Source']=='Website, Github'].index[0])

#drop NA row
df_temp = df_temp.drop(df_temp.loc[df_temp['Source']=='NA'].index[0])


#add percentage column 
df_temp['Percentage'] = (df_temp['Counts']/df_temp['Counts'].sum()) * 100
df_temp['Percentage']=df_temp['Percentage'].round(2)

#sort data by percentage
df_temp=df_temp.sort_values('Percentage', ascending=True)

df_temp=df_temp.reset_index()
df_temp=df_temp.drop('index', axis=1)
df_temp

# %% [code]
sns.set_style("white")
sns.set_context("paper",font_scale=1)
#sns.set_palette("pastel")
rcParams['font.family'] = 'sans-serif'
colors = ["#E69F00"]
sns.barplot(data=df_temp, x='Percentage',y='Source', palette=colors)
plt.xlim(0,100)
for index, row in df_temp.iterrows():
    plt.annotate(f'{row["Percentage"]}%', xy=(row['Percentage'],index),ha='left', va='center')
sns.despine()
plt.show()


# %% [markdown]
## Supplementary Table 2

# %% [code]
df_journal=pd.read_csv("../data/journal_data.csv")
df_journal
